# Supplementary material for: Evolution of the Cytolytic Pore-Forming Proteins (Actinoporins) in Sea Anemones
Source: Toxins (Basel). 2016 Dec 8;8(12):368. doi: 10.3390/toxins8120368 (PMC5198562; doi:10.3390/toxins8120368)
Supplement: Supplementary file 1 [file toxins-08-00368-s001.zip]

Archive with 3 entries (3 files):
- Supplemental FIle 1.fasta
- Supplemental File 2.fasta
- toxins-153104-Supplemental for publish.docx
