# Supplementary material for: Evolution of the Cytolytic Pore-Forming Proteins (Actinoporins) in Sea Anemones
Source: Toxins (Basel). 2016 Dec 8;8(12):368. doi: 10.3390/toxins8120368 (PMC5198562; doi:10.3390/toxins8120368)
Supplement: Supplementary file 1 [file toxins-08-00368-s001.zip › Supplemental File 2.fasta]

>AB063314_Phyllodiscus_semoni
---------------------------------------------------------------------------------------------------------------------------TTTGCTAAGAAACACATCGTTACAAAGAAAGGAAACCATCAAGAC---------------------------------------------------------------------------------------------------------------------------------------------------------------------------------------------------------------------------------------------------------------ATCACAAACGACAATGAAGGGGAGAATGCCGAAAAGAAATCTGCTGCCGTTGCCGGAGCCGTCATCGCTGGAGGCGAGCTTGCTTTAAAAATCCTTACTAAAATTCTCGATGAAATAGGTAAAATCGAT------CGCAAGATTGCAATTGGCGTTGATAACGAATCTGGCCTTAAATGGACAGCTTTGAATACTTACTATAAATCTGGAGCC---TCGGATGTCACT------TTGCCATATGAAGTAGAAAATTCC------AAAGCTCTCTTGTACACCGCAAGGAAGAGCAAAGGACCT------GTAGCGCGGGGCGCTGTTGGCGTCCTTGCCTACAAAATG------AGC---AGCGGTAAT---------ACTCTGGCAGTAATGTTCAGCGTCCCTTTCGAC------------TACAACTTATACACC------------------------------------------------AATTGGTGGAATGTTAAGATTTACGATGGT---------GAGAAAAAAGCGGATGAAAAGATGTATAATGAGCTGTAT---AATAACAACAAC---------CCAATTAAACCAAGTATA---TGGGAGAAACGAGATCTAGGACAGGATGGACTCAAGCTT---AGAGGATTC---------------ATGACAAGCAATGGTGATGCGAAACTTGTGATCCACATTGAGAAGAGC-------------------------------------------------------------------------------------------------------------------------------------------------------
>AB175824_Actineria_villosa
---------------------------------------------------------------------------------------------------------------------------TTTGCTAAGAAACACATCGTTACAAAGAAAGGAAACCATCAAGAC---------------------------------------------------------------------------------------------------------------------------------------------------------------------------------------------------------------------------------------------------------------ATCACAAACGACAATGAAGGGGAGAATGCCGAAAAGAAATCTGCTGCCGTTGCCGGAGCCGTCATCGCTGGAGGCGAGCTTGCCTTAAAAATCCTTACTAAAATTCTCGATGAAATAGGTAAAATCGAT------CGCAAGATTGCAATTGGCGTTGATAACGAATCTGGCCTTAAATGGACAGCTTTGAATACTTACTATAAATCTGGAGCC---TCGGATGTCACT------TTGCCATATGAAGTAGAAAATTCC------AAAGCTCTCTTGTACACCGCAAGGAAGAGCAAAGGACCT------GTAGCGCGGGGCGCTGTTGGCGTCCTTGCCTACAAAATG------AGC---AGCGGTAAT---------ACTCTGGCAGTAATGTTCAGCGTCCCTTTCGAC------------TACAACTTATACTCC------------------------------------------------AATTGGTGGAATGTTAAGATTTACGATGGT---------GAGAAAAAAGCGGATGAAAAGATGTATAATGAGCTGTAT---AATAACAACAAC---------CCAATTAAACCGAGCACA---TGGGAGAAACGAGATCTGGGAAAGGATGGACTCAAGCTT---AGAGGATTC---------------ATGACAAGCAATGGTGATGCGAAACTTGTGATCCACATTGAGAAGAGC-------------------------------------------------------------------------------------------------------------------------------------------------------
>AB479475_Anthopleura_asiatica
---------------------------------------------------------------------------------------------------------------------------------------------------------TTGCCGAAGAAG------------------------------------------------------------------------------------------------------------------------------------------------------------------------------------------------------------------------------------------------------------------AAAGTG------GAACCGCTGGAAAAAGATGAGAAAAGATCACTAGCCGTGGCTGGCGCCGTGATTGAAGGCGGAAATCTGGTCATGTCTGTCCTGGACCGCATTCTCGAAGCAATTGGCGATGTCAAT------CGTAAGATTGCTATCGGTGTTGAAAACCAGTCAGGCAAGTCGTGGACAGCAATGAACACATACTTCCGTTCCGGTACC---TCCGATGTTGTC------CTCCCCCATTCAGTTCCCAGTGGT------AAAGCGCTGCTCTACGATGGTCAAAAAACTCGTGGTCCA------GTAGCGACTGGTGTGGTTGGAGTATTTGCCTATGCTATG------AGC---GATGGAAAT---------ACACTGGCTGTCATGTTCAGTATTCCTTACGAC------------TACAACCTGTACAGC------------------------------------------------AACTGGTGGAATGTCAAGACCTATTCAGGA---------ATGAAACGAGCAGACCAATCGATGTACGAGGACCTCTAC---TACCATGCGTCT---------CCATTCAAAGGGGACAATGGCTGGCACTCCAGAAACCTTGGCTAT---GGCCTGAAGTGC---CGTGGTTTT---------------ATGAACAGCTCTGGAGCCGCCAAACTGGAGATTCACGTCAGTCGCGCT-------------------------------------------------------------------------------------------------------------------------------------------------------
>AB512460_Actineria_villosa
---------------------------------------------------------------------------------------------------------------------------TTTGCTAAGAAACACATCGTTACAAAGAAAGGAAACCATCAAGAC---------------------------------------------------------------------------------------------------------------------------------------------------------------------------------------------------------------------------------------------------------------ATCACAAACGACAATGAAGGGGAGAATGCCGAAAAGAAATCTGCTGCCGTTGCCGGAGCCGTCATCGCTGGAGGCGAGCTTGCCTTAAAAATCCTTACTAAAATTCTCGATGAAATAGGTAAAATCGAT------CGCAAGATTGCAATTGGCGTTGATAACGAATCTGGCCTTAAATGGACAGCTTTGAATACTTACTATAAATCTGGAGCC---TCGGATGTCACT------TTGCCATATGAAGTAGAAAATTCC------AAAGCTCTCTTGTACACCGCAAGGAAGAGCAAAGGACCT------GTAGCGCGGGGCGCTGTTGGCGTCCTTGCCTACAAAATG------AGC---AGCGGTAAT---------ACTCTGGCAGTAATGTTCAGCGTCCCTTTCGAC------------TACAACTTATACACC------------------------------------------------AATTGGTGGAATGTTAAGATTTACGATGGC---------GAGAAAAAAGCGGATGAAAAGATGTATAATGAGCTGTAT---AATAACAACAAC---------CCAATTAAACCAAGTATA---TGGGAGAAACGAGATCTAGGACAGGATGGACTCAAGCTT---AGAGGATTC---------------ATGACAAGCAATGGTGATGCGAAACTTGTGATCCACATTGAGAAGAGC-------------------------------------------------------------------------------------------------------------------------------------------------------
>AB512461_Phyllodiscus_semoni
---------------------------------------------------------------------------------------------------------------------------TTTGCTAAGAAACACATCGTTACAAAGAAAGGAAACCATCAAGAC---------------------------------------------------------------------------------------------------------------------------------------------------------------------------------------------------------------------------------------------------------------ATCACAAACGACAATGAAGGGGAGAATGCCGAAAAGAAATCTGCTACCGTTGCCGGAGCCGTCATCGCTGGAGGCGAGCTTGCCTTAAAAATCCTTACTAAAATTCTCTATGAAATAGGTAAAATCGAT------CGCAAGATTGCAATTGGCGTTGATAACGAATCTGGCCTTAAATGGACAGCTTTGAATACTTACTATAAATCTGGAGCC---TCGGATGTCACT------TTGCCATATGAAGTAGAAAATTCC------AAAGCTCTCTTGTACACCGCAAGGAAGAGCAAAGGACCT------GTAGCGCGGGGCGCTGTTGGCGTCCTTGCCTACAAAATG------AGC---AGCGGTAAT---------ACTCTGGCAGTAATGTTCAGCGTCCCTTTCGAC------------TACAACTTATACTCC------------------------------------------------AATTGGTGGAATGTTAAGATTTACGATGGT---------GAGAAAAAAGCGGATGAAAAGATGTATAATGAGCTGTAT---AATAACAACAAC---------CCAATTAAACCAAGCACA---TGGGAGAAACGAGATCTGGGAAAGGATGGACTCAAGCTT---AGAGGATTC---------------ATGACAAGCAATGGTGATGCGAAACTTGTGATCCACATTGAGAAGAGC-------------------------------------------------------------------------------------------------------------------------------------------------------
>AB512462_Actineria_villosa
---------------------------------------------------------------------------------------------------------------------------TTTGCTAAGAAACACATCGTTACAAAGAAAGGAAACCATCAAGAC---------------------------------------------------------------------------------------------------------------------------------------------------------------------------------------------------------------------------------------------------------------ATCACAAACGACAATGAAGGGGAGAATGCCGAAAAGAAATCTGCTGCCGTTGCCGGAGCCGTCATCGCTGGAGGCGAGCTTGCCTTAAAAATCCTTACTAAAATTCTCGATGAAATAGGTAAAATCGAT------CGCAAGATTGCAATTGGCGTTGATAACGAATCTGGCCTTAAATGGACAGCTTTGAATACTTACTATAAATCTGGAGCC---TCGGATGTCACT------TTGCCATATGAAGTAGAAAATTCC------AAAGCTCTCTTGTACACCGCAAGGAAGAGCAAAGGACCT------GTAGCGCGGGGCGCTGTTGGCGTCCTTGCCTACAAAATG------AGC---AGCGGTAAT---------ACTCTGGCAGTAATGTTCAGCGTCCCTTTCGAC------------TACAACTTATACTCC------------------------------------------------AATTGGTGGAATGTTAAGATTTACGATGGT---------GAGAAAAAAGCGGATGAAAAGATGTATAATGAGCTGTAT---AATAACAACAAC---------CCAATTAAACCGAGCACA---TGGGAGAAACGAGATCTGGGAAAGGATGGACTCAAGCTT---AGAGGATTC---------------ATGACAAGCAATGGTGATGCGAAACTTGTGATCCACATTGAGAAGAGC-------------------------------------------------------------------------------------------------------------------------------------------------------
>AB512463_Actineria_villosa
---------------------------------------------------------------------------------------------------------------------------TTTGCTAAGAAACACATCGTTACAAAGAAAGGAACCCATCAAGAC---------------------------------------------------------------------------------------------------------------------------------------------------------------------------------------------------------------------------------------------------------------ATCACAAACGACAATGAAGGGGAGAATGCCGAAAAGAAATCTGCTGCCGTTACCGGAGCCGTCATCGCTGGAGGCGAGCTTGCCTTAAAAATCCTTACTAAAATTCTCGATGAAATAGGTAAAATCGAT------CGCAAGATTGCAATTGGCGTTGATAACGAATCTGGCCTTAAATGGACAGCTTTGAATACTTACTATAAATCTGGAGCC---TCGGATGTCACT------TTGCCATATGAAGTAGAAAATTCC------AAAGCTCTCTTGTACACCGCAAGGAAGAGCAAAGGACCT------GTAGCGCGGGGCGCTGTTGGCGTCCTTGCCTACAAAATG------AGC---AGCGGTAAT---------ACTCTGGCAGTAATGTTCAGCGTCCCTTTCGAC------------TACAACTTATACACC------------------------------------------------AATTGGTGGAATGTTAAGATTTACGATGGC---------GAGAAAAAAGCGGATGAAAAGATGTATAATGAGCTGTAT---AATAACAACAAC---------CCAATTAAACCAAGTATA---TGGGAGAAACGAGATCTAGGACAGGATGGACTCAAGCTT---AGAGGATTC---------------ATGACAAGCAATGGTGATGCGAAACTTGTGATCCACATTGAGAAGAGC-------------------------------------------------------------------------------------------------------------------------------------------------------
>AF057028_Actinia_equina
---------------------------------------------------------------------------------------------------------------------------------------------------------CTGCCGTCGAAG------------------------------------------------------------------------------------------------------------------------------------------------------------------------------------------------------------------------------------------------------------------AAGATTATT---GATGAAGACGAAAAAGATGAGAAAAGATCCGTAGCCGTGGCTGGCGCCATTATTAAAGGTGCAGCCCTGACCTTCAACGTCCTGCAGACCGTGCTCAAAGCACTCGGTGACATCAGT------CGAAAGATTGCCGTCGGTGTCGACAACGAGTCGGGCAAGACGTGGACCGCATTGAACACATACTTCCGTTCTGGCACC---TCTGATATCGTC------CTTCCCCATAAAGTTCCACATGGT------AAGGCACTACTCTACAACGGTCAGAAAGATCGTGGTCCA------GTTGCGACTGGCGCGGTTGGAGTACTTGCTTATGCCATG------AGC---GATGGAAAC---------ACCCTGGCCGTTTTATTCAGCGTTCCCTATGAC------------TATAACTGGTACAGC------------------------------------------------AACTGGTGGAATGTCAGGATCTTCAAGGGA---------AGGAGGCGAGCAGACCAGAGGATGTACGAGCAACTCTAC---TACTATTTGTCT---------CCATTTCGAGGTGACAATGGCTGGCACGAAAGGCACCTTGGATAT---GGGTTGAAGAGC---CGTGGATTC---------------ATGAACAGCGGTGGACAAGCCATACTGGAAATTCACGTGACCAAAGCT-------------------------------------------------------------------------------------------------------------------------------------------------------
>AF170706_Heteractis_magnifica
------------------------------------------------------------------ATGAATCGTCTCATCGTCTTATTTCTGATCGTTACCATGATATGTGCGACCATCGCTGTGCCA------------------------------------------------------------------------------------------------------------------------------------------------------------------------------------------------------------------------------------------------------------------------------------------------------TCTCGAGAGGAACTCGAAGATCAAAAAGAGTACAAGAGGAGTGCGGCTTTAGCTGGCACAATTATCGAAGGGGCAAGTCTAGGCTTCCAAATCCTTGACAAAGTGCTCGGAGAACTTGGTAAAGTGTCT------CGGAAGATTGCTGTCGGTGTCGACAACGAGTCAGGGGGGTCGTGGACAGCATTGAATGCGTATTTCCGTTCTGGTACT---ACGGATGTCATT------CTACCAGAGTTTGTCCCAAACCAA------AAAGCGCTACTCTACAGCGGTCGGAAGGACACAGGCCCT------GTTGCAACGGGCGCTGTGGCTGCCTTTGCCTATTACATG------AGC---AATGGACAC---------ACTCTCGGGGTTATGTTCAGTGTTCCCTTTGAC------------TATAACTTTTACAGC------------------------------------------------AACTGGTGGGATGTCAAAGTCTATAGTGGG---------AAGAGGAGAGCTGATCAAGGGATGTACGAAGACATGTAC---TAT---GGCAAT---------CCATATCGAGGGGACAATGGATGGCACCAGAAGAATCTTGGATAT---GGACTGAGGATG---AAGGGAATC---------------ATGACAAGTGCTGGCGAAGCAATACTGCAAATTAGGATTTCACGC----------------------------------------------------------------------------------------------------------------------------------------------------------
>AJ005038_Stichodactyla_helianthus
------------------------------------------------------------------------------------------------------------------------------------------------------------------------------------------------------------------------------------------------------------------------------------------------------------------------------------------------------------------------------------------------------------------------------------------------------------------------------------GCTCTCGCTGGCACCATTATTGCGGGGGCAAGTCTAACCTTCCAAGTCCTTGACAAGGTGCTCGAAGAACTTGGTAAAGTGTCT------CGGAAGATTGCTGTCGGTATCGACAACGAGTCAGGGGGGACATGGACAGCATTGAATGCGTATTTCCGTTCTGGTACT---ACGGACGTCATT------CTACCAGAGTTTGTCCCAAACACA------AAAGCGCTACTCTACAGCGGTCGGAAGGACACAGGCCCT------GTTGCAACAGGCGCTGTGGCTGCCTTTGCCTATTACATG------AGC---AGTGGAAAC---------ACTCTTGGGGTTATGTTCAGTGTTCCCTTTGAC------------TACAACTGGTACAGC------------------------------------------------AACTGGTGGGATGTCAAAATCTATAGTGGG---------AAGAGGAGAGCTGATCAAGGGATGTACGAAGACCTGTAC---TAT---GGCAAT---------CCATATCGAGGGGACAATGGATGGCACGAGAAGAATCTTGGATAT---GGACTGAGGATG---AAGGGAATC---------------ATGACAAGTGCTGGCGAAGCAAAAATGCAAATTAAGATTTCACGC----------------------------------------------------------------------------------------------------------------------------------------------------------
>AJ009931_Stichodactyla_helianthus
---------------------------------------------------------------------------------------------------------------------------------------------------------------------------------------------------------------------------------------------------------------------------------------------------------------------------------------------------------------------------------------------------------------------------------------------------------------------------------------------------------GATGGGGCAAGTCTAACCTTCGAAGTCCTTGACAAAGTGCTCGGAGAACTTGGTAAAGTGTCT------CGGAAAATTGCTGTCGGTATCGACAACGAGTCAGGGGGGACATGGACAGCACTGAATGCGTATTTCCGTTCTGGTACT---ACGGACGTCATT------CTACCAGAGGTTGTCCCAAACACA------AAAGCGCTACTCTACAGCGGTCGGAAGAGCTCAGGCCCT------GTTGCAACAGGCGCTGTGGCTGCCTTTGCCTATTACATG------AGC---AATGGAAAC---------ACTCTTGGGGTTATGTTCAGTGTTCCCTTTGAC------------TACAACTGGTACAGC------------------------------------------------AACTGGTGGGATGTCAAAATCTATCCTGGG---------AAGAGGAGAGCTGATCAAGGGATGTACGAAGACATGTAC---TAT---GGCAAT---------CCATATCGAGGGGACAATGGATGGTACCAGAAGAATCTTGGATAT---GGACTGAGGATG---AAGGGAATC---------------ATGACAAGTGCTGGCGAAGCAAAAATGCAAATTAAGATTTCACGC----------------------------------------------------------------------------------------------------------------------------------------------------------
>AY247033_Sagartia_rosea
---------------------------------------------------------------------------------------------ATGAGTCGCCTGATCGTCGTTTGCATTGTCATTTCGATGATATGCGGAGCCCTTTCCTTGTCGTCAACCAAG------------------------------------------------------------------------------------------------------------------------------------------------------------------------------------------------------------------------------------------------------------------ATGGCTGATGAAAAAAAAGAAAAAGATGAAGACGAGAAACCCAAAATCTCGGGTGGTACTGTTATTGCAGCTGGGAGATTGACCCTGGATCTCTTGAAAACGTTGCTCGGTACACTTGGTAGTATCTCT------AGAAAGATTGCAATTGGTGTTGACAACGAGACGGGTGGGCTAATTACAGGAAATAACGTATATTTCCGTTCCGGGACC---TCTGATGACATC------CTCCCTCATCGTGTGGAAACTGGT------GAAGCGCTTCTCTATACAGCTCGCAAAACTAAAGGCCCA------GTCGCAACAGGTGCCGTTGGAGTATTTACTTATTACTTG------AGC---GATGGAAAC---------ACACTGGCAGTGTTATTCAGCGTCCCCTTTGAT------------TATAACTTCTACAGC------------------------------------------------AACTGGTGGAATGTCAAGATCTATTCAGGA---------AAACGGAATGCGGACTATGATATGTACCATGAGCTGTAC---TATGATGCGAAT---------CCATTCGAGGGGGACGATACCTGGGAGTATAGATACCTTGGATAT---GGAATGAGGATG---GAAGGTTAC---------------ATGAACAGCCCCGGAGAAGCGATTCTTAAGATCACGGTGATGCCCGAT-------------------------------------------------------------------------------------------------------------------------------------------------------
>AY855350_Heteractis_crispa
------------------------------------------------------------------------------------------------------------------------------------------------------------------------------------------------------------------------------------------------------------------------------------------------------------------------------------------------------------------------------------------------------------------------------------------------------------------------------------------------GCTATTATTGCGGGTGCAAGTCTAACCTTCCAAATCCTTGACAAAGTGCTCGCAGAACTTGGTCAAGTGTCT------CGGAAGATTGCTATCGGTATCGACAACGAGTCAGGGGGGTCATGGACAGCAATGAATGCGTATTTCCGTTCTGGTACT---ACGGACGTCATT------CTACCAGAGTTTGTCCCAAACCAA------AAAGCGCTACTCTACAGCGGTCGAAAGAACAGAGGCCCC------GATACAACGGGCGCTGTGGGTGCCCTTGCTTATTACATG------AGC---AATGGAAAC---------ACTCTTGGGGTTATGTTCAGCGTTCCCTTTGAC------------TATAACCTGTACAGC------------------------------------------------AACTGGTGGGATGTCAAAGTCTATAGTGGG---------AAGAGGAGAGCTGATCAAGCGATGTACGAAGACCTGTAC---TAT---AGCAAT---------CCATATCGAGGCGACAACGGATGGCATCAGAAGAATCTTGGATAT---GGACTGAAGATG---AAGGGAATC---------------ATGACAAGTGCTGGCGAAGCAATAATGGAAATTAGGATTTCACGC----------------------------------------------------------------------------------------------------------------------------------------------------------
>AY856481_Oulactis_orientalis
---------------------------------------------------------------------------------------------------------------------------------------------------------------------------------------------------------------------------------------------------------------------------------------------------------------------------------------------------------------------------------------------------------------------------------------------------------------------------------------------------------------------GCCACCTTCAGGGTGTTGGCAAAGGTGTTAGCAGAGCTGGGAAAGGTCTCG------CGAAAGATCGCTGTGGGAGTAGACAATGAGTCAGGGGGTTCATGGACAGCATTGAATGCTTATTTCCGTAGTGGTACT---ACAGACGTAATC------CTACCAGATTTGGTGCCCAACCAA------AAGGCGCTCCTATACCGCGGGGGAAAGGACACAGGTCCG------GTTGCAACAGGAGTTGTGGGAGTACTTGCCTATGCAATG------TCG---GATGGAAAT---------ACCTTGGCAATTTTGTTCTCGGTCCCTTATGAT------------TATAACTTGTACTCA------------------------------------------------AATTGGTGGAATGTAAAGGTTTATAGTGGA---------AAACGCCGGGCGGACCAAGGAATGTCGGAGGACTTGTCT---TAT---GGGAAT---------CCCTATGGCGGGGACAACGGGTGGCATGCAAGAAAGCTCGCGTAT---GGGTTAAAAGAG---CGGGGGTTC---------------ATGAAATCTTCCGCACAATCTATACTGGAAATCCACGCCACAAAAGCT-------------------------------------------------------------------------------------------------------------------------------------------------------
>AY861662_Oulactis_orientalis
---------------------------------------------------------------------------------------------------------------------------------------------------------------------------------------------------------------------------------------------------------------------------------------------------------------------------------------------------------------------------------------------------------------------------------------------------------------------------------------------GGGGCCATAATTGCGGGGGCAGCTCTCGGATTCAACGTTCATCAAACGGTTCTAAAAGCCCTGGGACAGGTGTCT------CGGAAGATTGCAATCGGAGTCGACAACGAGTCAGGGGGGACATGGACAGCACTGAATGCGTATTTCCGTTCTGGTACT---ACAGACGTCATT------CTACCAGAGTTCGTCCCAAACCAA------AAAGCGCTACTCTACTCCGGTCAAAAGGACACAGGCCCT------GTGGCAACGGGCGCTGTGGGTGTCCTTGCCTATTACATG------TCC---GATGGAAAC---------ACTCTTGGGGTTATGTTCTCAGTTCCCTTTGAC------------TATAACCTGTACTCC------------------------------------------------AACTGGTGGGATGTCAAAGTCTATCGTGGG---------CGGCGGCGAGCTGATCAAGCGATGTACGAAGGCCTGCTC---TAT---GGCATT---------CCATATGGAGGTGACAACGGATGGCATGCGCGAAAACTCGGGTAT---GGGCTGAAAGGG---CGTGGGTTT---------------ATGAAATCATCTGCACAATCTATACTCGAGATCCACGTTACAAAAGCG-------------------------------------------------------------------------------------------------------------------------------------------------------
>FM958450_Actinia_fragacea
------------------------------------------------------------------------------------------------------------------------------------------------------------------------------------------------------------------------------------------------------------------------------------------------------------------------------------------------------------------------------------------------------------------------------------------------------------------------------------------------------------------GGTCTGGGCTTCGACGTCCTGAAAACCGTGCTCGAAGCACTCGGCAATGTCAAA------CGAAAGATTGCCGTCGGTATCGACAACGAGTCGGGCAAGACGTGGACCGCAATGAACACATACTTCCGTTCTGGTACC---TCTGATATCGTC------CTTCCCCATAAAGTTGCACATGGT------AAGGCACTGCTCTACAACGGTCAGAAAAATCGTGGTCCA------GTTGCGACTGGCGTGGTTGGAGTAATTGCTTATTCCATG------AGC---GATGGAAAC---------ACCCTGGCCGTTTTGTTCAGCGTTCCCTATGAC------------TATAACTGGTACAGC------------------------------------------------AACTGGTGGAATGTTAGGGTCTATAAAGGA---------CAAAAACGAGCAGACCAGAGGATGTACGAGGAACTCTAC---TACCATCGGTCT---------CCATTTCGAGGGGACAATGGCTGGCACTCCAGGGGTCTTGGATAT---GGATTGAAGAGC---CGTGGATTC---------------ATGAACAGCTCTGGACATGCCATACTGGAAATTCACGTGACCAAAGCT-------------------------------------------------------------------------------------------------------------------------------------------------------
>FX440461_Porites_australiensis
------------------------------------------------------------------ATGAGCTTGGTTAGCTTGGTCATCCGTCTGTTTTCCATCTTGCTGATAACCCACTCAGTCTCTGGGTCTCACTTAAGAAACGATCATGTTAAAAGGAATCCTGGGTTGTCTACTAATAACAATGAGATACAAGGGCAA---------------------------------------------------------------------------------------------------------------------------------------------------------------------------------------------------------------------------CAGGGTTCGTCCTCAATCTCTGCTTTTAAAGAAGATGAAGAGAAAAACAAGCGACGATCTGTCATCCCCGCTGCTACACTCAGCTACAACGTTCTTAAGGGAATTTTAGACACCCTTGGTAACGTACAA------CGTAAGGTCGCCATTGGTGTTGATAATGAAAGTGGATACGAATGGAAAGCAATCAGCTACTTCATAAAACATGGGACG---TCAGATTCCGTT------TTGCCTCCGAAAGTTCCTAAAGGT------CAAGCTTTGACTTGGGGCGCACGAAAAACTATGGGGCCC------ATTACACGTGGCGTAGAAGGAGTATTCACATACTACATC------CCAGACATCGATCAA---------ACACTTGCTGTTATGTTCTCCGTTCCATATATA------------AACACCAATTACAAT------------------------------------------------AATAGGGTTGATATTATGCTTTACGCTGGG---------AAAGAAGAGGCCAACAATCAACTTTGGGAAAAGATGTATAAATATAATCCAAAC---------AAATTCAAAGGGGATGGCAAGCTTTATGAAAAGAACCTGGAACCA---GCCCTTAGGGAA---AAAGGGATCCGTGCAGAATTCTCTATGGCCACCTCCAGTCAAGCGACCATTCAAATAAAAATACTGCCACGCCAGTCGAAGTGGCCGTGGGGG----------------------------------------------------------------------------------------------------------------------------------
>FX459751_Porites_australiensis
------------------------------------------------------------------------------------------------------------------------------------------------------------------------------------------------------------------------------------------------------------------------------------------------------------------------------------------------------------------------------------------------------------------------------------------------------------------------ATGGCTGCTGTTGCTGCTGCTGCTGGAAGCGTGGTCTCTATTGCATCTGTTGTGAACTCACTGAAAACAGTTTTGGATAATATA---CAAACAAAC------CGCAGAATTGCAGTCGCCGTTTCGAATGAAACTAAGCATCCGTGGGAAGCAATTTCCGTGTATTTTTCGTCTGGCACC---TCAGATATCAAC------CTTCCACTTAATGATCCAAAAGAT------AAGCCCATGATATGGGGAGCTCGAAAAACTTCGGGACCT------ATAGCTAGAGGAGCCGCTGGAGTCTTCACGTACTACATA------CCAGCCTTAAATAAG---------ACATTGGCTATCATGTATTCCGTTCCTTTTGAT------------TACAACTTATTCAGA------------------------------------------------AATTGGTGGAATGTAAAACTTTACAGCGAT---------CGTCGGGAGGCCAATAAAAAGACGTTCAGTGAAATGGAT---GGTTCCGACAGA------------GTGAAGGGTGATAACACCTGGCATACTATAAAGTTAGGCTCA---GGAGTGTCTGTG---AAGGGTGCG---------------ATGGGGAGCACGGGTCAATCCAAACTTGAGATTAAGGTTGGGATTGCAAGCAAGAAA----------------------------------------------------------------------------------------------------------------------------------------------
>FX502289_Porites_australiensis
---------------------------------------------------------------------------------------------------------------------------------------------------------------------------------------------------------------------------------------------------------------------------------------------------------------------------------------------------------------------------------------------------------------------------------------------------------------------------------------------ATGGCTACTTTAACTGGCGTGATCTCTGGCATGCAAGCAATGAAAACAGTTTTGGATAGTATG---GAAACAAAG------CGCAGAATTGCTATCGGCGTTTGGAATGAAAGTGATCATCCGTGGGAACCAATTTCCGTGTATTTTTCGTCTGGCACC---TCAGATATCAAC------CTTCCACTTAATGATCCAAAAGAT------AAGCCCATGATATGGGGAGCTCGAAAAACTTCGGGGCCT------ATAGCTAGAGGAGCCGTTGGAGTCTTCACGTACTACATA------CCAGCCTTAAATAAG---------ACATTGGCTATCATGTATTCCGTTCCTTTTGAT------------TACAACTTATTCAGA------------------------------------------------AATTGGTGGAATGTAAAACTTTACAGCGAT---------CGTCGGGAGGCCAATAAAAAGACGTTCAGTGAAATGGAT---GGTTCCGACAGA------------GTGAAGGGTGATAACACCTGGCATACTATAAAGTTAGGCTCA---GGAGTGTCTGTG---AAGGGTGCG---------------ATGGGGAGCACGGGTCAATCCAAACTTGAGATTAAGGTTGGGATTGCAAGCAAGAAA----------------------------------------------------------------------------------------------------------------------------------------------
>GARY01005673_Stylophora_pistillata
---------------------------------------------------------------------------------------------------------------------------------------------------------------------------------------------------------------------------------------------------------------------------------------------------------------------------------------------------------------------------------------------------------------------------------------------------------------------------------------ATGACAGATCCAGTGATACCAGCCGACCAGCTGGGCCAACAAGTTCTGGACGATGTTTTCAAATCAATGCCACCCACAAAG------CGGGGAATTGCCATTGGAATCGCCAATGAAACACCTTACAAATGGAGTGGAATGAGTCCCTATTTTCGTTCTGGTAAACCTGGTTCAAATATG------ATCCCCGAATTCGTGAAAAGCAAG------GAAGCAGCTCTGTATACTGCCACAAAACGATGTGGC---------GAAGCAACAGGAAGTGTAGGGGTGCTTACCTTCTTCATC------CCAGAAGACAAAAAG---------ACCGTGGCAGTCATGTTCAGTGTACCATTCGAC------------CGCAATTTGTTTGAA------------------------------------------------AACTGGTGGGATGCTAAGGTATACCCCGGT---------AAGAAAGAAGCTGACTATGATATGTGGTCCTACATGTAC---TACAATCATAAC---------CCTTTCAAAGGGGACGACGGCTGGCACGAGAAACCAATAAGTGAA---GGTTATAGTGTA---AAGGGGATT---------------ATGACAAACGCAGGCCAATGTAAGCTACAGGTAAAGATCTGGAAG----------------------------------------------------------------------------------------------------------------------------------------------------------
>GASU01034529_Acropora_cervicornis
---------------------------------------------------------------------------------------------------------------------------------------------------------------------------------------------------------------------------------------------------------------------------------------------------------------------------------------------------------------------------------------------------------------------------------------------------------------------------------------------------------------------------------------------------------------------------------------------------------------------------------------------------------------------------------------------------------------------------------------------------------------------------------------------------------------------------------------------ATGTTCTCTGTTCCTTATGAT------------TACGGGCTCTTCGAA------------------------------------------------AATTGGTGGAATGTCAAGCTTTACACTGGA---------ATAAAACGGGCCGACTATGAAATCTTCGAGGATATGTAC---TATGACGCAAAT---------CCCTTCCAGGCA---AATGGTTGGCATGAAAGAGACCTAGGTATT---ATTTGTAAATTT---AGGGGTGTA---------------ATGTCCAGCTCTGGTCAAGCCAACCTCAAGATTCACGTCATGAGAAAATTCGCAACCGACATC----------------------------------------------------------------------------------------------------------------------------------------
>GASU01040226_Acropora_cervicornis
---------------------------------------------------------------------------------------------------------------------------------------------------------------------------------------------------------------------------------------------------------------------------------------------------------------------------------------------------------------------------------------------------------------------------------------------------------------------------------------------------------------------------------------------------------------------------------------------------------------------------------------------------------------------------------------------------------------------------------------------------------------------------------------------------------------------------------------------ATGTTTTCCGTTCCTTTTTTA------AACACCAGGCCTTTTTACAAT------------------------------------------------AATCAGTTTTATCTTAAATTATTTAACAGAAAGTTAGATGAAGAAGATGTCAACAAAAATCTTTTTAACGAGATGTATCGGGATACTAAAAAC---------AGATTCAAAGGAGATAACACTTGGCATCGT------------------GACTTCAAGTTGGACGAATATTTTGAAGCGGACTGCCTTATGTCAAGCGCCGGTACGGCGGTCATTGAAATTGACGTAAAGAGGAAA-------------------------------------------------------------------------------------------------------------------------------------------------------
>GB01_Actinia_equina
------------------------------------------------------------------------------------------------ATGAGCCGTCTAATCATCGTGTTCATTGTCGTTACAATGATATGCGCAGCCACTGCCCTGTCGTCGAAG------------------------------------------------------------------------------------------------------------------------------------------------------------------------------------------------------------------------------------------------------------------AAGATCATTAATGAAGAAGACGAAAAAGATGAAAAAAGATCCGCAGACGTGGCTGGCGCCGTCATTGACGGTGCAGGTCTGGGCTTCGACGTCCTGAAAACCGTGCTCGAAGCACTCGGTAATGTCAAA------CGAAAGATTGCCGTCGGTATCGACAACGAGTCGGGCAAGACGTGGACCGCAATGAACACATACTTCCGTTCTGGTACC---TCTGATATCGTC------CTTCCCCATAAAGTTGCACATGGT------AAGGCACTGCTCTACAACGGTCAGAAAAATCGTGGTCCA------GTTGCGACTGGCGTGGTTGGAGTAATTGCTTATTCCATG------AGC---GATGGAAAC---------ACCCTGGCCGTTTTATTCAGCGTTCCCTATGAC------------TATAACTGGTACAGC------------------------------------------------AACTGGTGGAATGTTAGGGTCTATAAAGGA---------CAAAAACGAGCAAACCAGAGGATGTACGAGGAACTCTAC---TACCATCGGTCT---------CCATTTCGAGGGGACAATGGCTGGCACTCCAGGGGTCTTGGATAT---GGATTGAAGAGC---CGTGGATTC---------------ATGAACAGCTCTGGACATGCCATACTGGAAATTCACGTGACCAAAGCT-------------------------------------------------------------------------------------------------------------------------------------------------------
>GB02_Actinia_equina
------------------------------------------------------------------------------------------------------------------------------------------------------------------------------------------------------------------------------------------------------------------------------------------------------------------------------------------------------------------------------------------------------------------------------------------------------------------------------------------------------------------------------------------------------------------------------------------------------------------------------------------------------------------------------------------------------------------------------------------------------------GAAGCGACTGGTGTTGTTGGAGTAGCTGCTTATAGGATG------AGC---GATGGAAAG---------ACAATGGCCGTTTTATTCAGCGTTCCTTATGAC------------TATAACCTGTACCAA------------------------------------------------AACTGGTGGAATGTCAAAGTCTATAGAGGA---------TGGAGGCGAGCAGACCAAAAGATGTACGAGGACCTCTAC---TACAAATCATCT---------CCATTTAAAGGGGATGATGGCTGGCACTCCAAGTACCTTGGGTAT---GGGTTGCGGTGC---CGTGGATAC---------------ATGAACAGCTCTGGA----------------------------------------------------------------------------------------------------------------------------------------------------------------------------------------
>GB03_Actinia_equina
---------------------------------------------------------------------------------------------------------------------------------------------------------------------------------------------------------------------------------------------------------------------------------------------------------------------------------------------------------------------------------------------------------------------------------------------------------------------------------------------------------------------------------------------------------------------------------------------------------------------------------------------------------------------------------------------------------------------------------------------------------------------------------------------------------------------------------------------------------------------------------------------------------------------------------------------------------------ATCTATTCAGGA---------AAAAGGAATGCGGACTATGATATGTACCATGAGCTGTAC---TATGATGCGAAT---------CCATTCGAGGGGAACGATACCTGGGAGTATAGATACCTTGGATAT---GGAATGAGGATG---GAAGGTTAC---------------ATGAACAGCCCCGGAGAAGCGATTCTTAAGGTCACGGTGATGCGCGCG-------------------------------------------------------------------------------------------------------------------------------------------------------
>GB04_Actinia_equina
---------------------------------------------------------------------------------------------ATGAGTCGCCTGATCGTCGTTTGCATTGTCATTTCGATGATATGCGGAGCCCTTTCCTTGTCGTCAACCAAG------------------------------------------------------------------------------------------------------------------------------------------------------------------------------------------------------------------------------------------------------------------ATGGCTGATGAAAAAAAAGAAAAAGATGAAAACCAGAAACCCAAAATCTCGGGTGGTACTGTTATTGCAGCTGGGAGATTGACCCTGGATCTCTTGAAAACGTTGCTCGGTACACTTGGTAGTATCTCT------AGAAAGATTGCAATTGGTGTTGACAACGAGACG----------------------------------------------------------------------------------------------------------------------------------------------------------------------------------------------------------------------------------------------------------------------------------------------------------------------------------------------------------------------------------------------------------------------------------------------------------------------------------------------------------------------------------------------------------------------------------------------------------------------------------------------------------------------------------------------------------------------------------
>GB05_Andvacia_discipulorum
---------------------------------------------------------------------------------------------ATGAGTCGCCTGATCGTCGTTTTCATTGTCGTTTCGATGATATGCGGAGCCATTGCCTTGTCTTCAACCAAG------------------------------------------------------------------------------------------------------------------------------------------------------------------------------------------------------------------------------------------------------------------ATGGCTGATGAAAAAGAAGAAGAAGATGAAAAAAAGAATCCCAAAGCTATAGCTGGTACTGTCATTGCAGCTGCAGAATTGACCTTGGCAGTCCTGGAATCTGTGCTCTCTGCAATTGGTAGTGTCAAT------CGAAAGATCGCCATCGGTGTCGCCAACGAGTCGGGCATGGACTGGCAGGGAAAAAACGCGTACTATCATTCCGGGACC---TCTGATACTATT------CTCCCACAGTTTGTGCCAAATGAT------AAAGCACTTCTCTATGACGGTCGGAAAACTCACGGCCCA------GTCGCAACAGGTGCGGTCGGAGTTGTTGCTTATCATATG------AGC---GATGGTACC---------ACACTGGGAATTTTATTCAGCGTCCCCTTTGAT------------TATAACTTCTACAGC------------------------------------------------AACTGGTGGAATATCAAGATCTATGAAGGA---------AAAATTGAAGCGAACGAATGGATGTACGAAGACCTCTAC---TACTATGCGAAT---------CCATTCGAAGGGGACAATTCCTGGGAGTATGCAAACCTTGGAGAG---GAATTGAAGATA---GCCGGTTTC---------------ATGACCAGCAGCGGAGAAGCGTTACTGGACATCCACGTGATGCCCCGT-------------------------------------------------------------------------------------------------------------------------------------------------------
>GB06_Anemonia_sulcata
------------------------------------------------------------------------------------------------ATGAGCCGTCTAATCATCGTGTTCATTGTCGTTACAATGATATGCGCAGCCACTGCCCGGTCGTCGAAG------------------------------------------------------------------------------------------------------------------------------------------------------------------------------------------------------------------------------------------------------------------AAGATCATTAATGAAGAAGACGAAAAAGATGAAAAAAGATCCGCAGACGTGGCTGGCGCCGTCATTGACGGTGCAGGTCTGGGCTTCGACGTCCTGAAAACCGTGCTCGAAGCACTCGGTAATGTCAAA------CGAAAGATTGCCGTCGGTATCGACAACGAGTCGGGCAGGACGTGGACCGCAATGAACACATACTTCCGTTCTGGTACC---TCTGATATCGTC------CTTCCCCATAAAGTTGCACATGGT------AAGGCACTGCTCTACAACGGTCAGAAAAATCGTGGTCCA------GTTGCGACTGGCGTGGTTGGAGTAATTGCTTATTCCATG------AGC---GATGGAAAC---------ACCCTGGCCGTTTTGTTCAGCGTTCCCTATGAC------------TATAACTGGTACAGC------------------------------------------------AACTGGTGGAATGTTAGGGTCTATAAAGGA---------CAAAAACGAGCAAACCAGAGGATGTACGAGGAACTCTAC---TACCATCGGTCT---------CCATTTCGAGGGGACAATGGCTGGCACTCCAGGGGTCTTGGATAT---GGATTGAAGAGC---CGTGGATTC---------------ATGAACAGCTCTGGACATGCCATACTGGAAATTCACGTGACCAAAGCT-------------------------------------------------------------------------------------------------------------------------------------------------------
>GB07_Anemonia_sulcata
---------------------------------------------------------------------------------------------------------------------------------------------------------------------------------------------------------------------------------------------------------------------------------------------------------------------------------------------------------------------------------------------------------------------------------------------------------------------------------------------------------------------------------------------------------------------------------------------------------------------------------------------------------------------------------------------------------------------------------------------AAAGGTCCA------GTCGCAACAGGTGCCGTTGGAGTATTTACTTATTACATG------AGC---GATGGAAAC---------ACACTGGCAGTGTTATTCAGCGTCCCCTTTGAT------------TATAACTTCTACAGC------------------------------------------------AACTGGTGGAATGTCAAGATCTACAAAGGA---------AAACATTCAGCGGACCATTCGATGTACAGTGACCTCTAC---TATAATGCGGAT---------CCATTCAAGGGAGACGATACCTGGCGGTATAGGTCCCTTGGATAT---GGAATGACCATG---GAAGGTTAC---------------ATGAACAGCCCCGGAGAAGCGATTCTTAAGGTCACGGTGATGCGCGCG-------------------------------------------------------------------------------------------------------------------------------------------------------
>GB08_Anthopleura_elegantissima
------------------------------------------------------------------------------------------------------ATGTCCTTGCCATCTGAGAAGATTCCCAAAGAGCTAGAGTTTCCTGATCATGAAAGCCAAGAGGTTCCCAAACGTGAAGAGTTTCCTGAAGGCAGAGACGTTCCCAATGAA------------------------------------------------------------------------------------------------------------------------------------------------------------------------------------------------------------------GGACAAGCTTCTAATGACGAAAAGGAAGAAAAACGAGTGTTGAAAATAGGTGCTGGAAGCGTTATTGATGGTGTGGCTCTCAGTTACCATGTATTGAAAGAGATGCGTGTGAAGTACTCA---------------CGCCAGGTTGCTATTGGTGTCGACAACGAGTCGCAAAAGTATTGGACGGCAGCGAATGTATATTTCTATTCTGGTACG---TCCGATTCTATC------CTTCCACACTCAGTCCCAACAAGC------AAGGCACTTCTCTACTCTGCTCGCAAAACCAGTGGG---------GTGGCAAGAGGAGCTGTTGGAGTATTTACCTATCACATG------AGC---GATGGAAAC---------ACCTTGGCTGTCTTATTCAGTGTTCCATTTGAC------------TACACCTGGTACAGC------------------------------------------------AACTGGTGGAATGTCAAGGTCTACTCCGAC---------CACCAGCCTGCTGATTATAGTATGTACTACGACATGTAC---TACGACAAG------------GCATCTGAAGGCGATAACTCATGGCACTATAAGAGTATTGGATAT---GGGCTGAAGATC---AAAGGATTT---------------ATGACAAGCTCCTCTAAAGCATCTTTGGCAATTCACGTGCAAAAGGCA-------------------------------------------------------------------------------------------------------------------------------------------------------
>GB09_Anthopleura_elegantissima
---------------------------------------------------------------------------------------TTGACATACTCAACTATGTCCTTGCCATCTGAGAAGATTCCCAAAGAGCTAGAGTTTCCTGATCATGAAAGCCAAGAGGTTCCCAAACGTGAAGAGTTTCCTGAAGGCAGAGACGTTCCCAATGAA------------------------------------------------------------------------------------------------------------------------------------------------------------------------------------------------------------------GGACAAGCTTCTAATGACGAAAAGGAAGAAAAAGGAGTGTTGAAAATAGGTGCTGGAAGCGTTATTGATGGTGTGGCTCTCAGTTACCATGTATTGAAAGAGATGCGTGTGAAGTACTCA---------------CGCCAGGTTGCTATTGGTGTCGACAACGAGTCGCAAAAGTATTGGACGGCAGCGAATGTATATTTCTATTCTGGTACG---TCCGATTCTATC------CTTCCACACTCAGTCCCAACAAGC------AAGGCACTTCTCTACTCTGCTCGCAAAACCAGTGGG---------GTGGCAAGAGGAGCTGTTGGAGTATTTACCTATCACATG------AGC---GATGGAAAC---------ACCTTGGCTGTCTTATTCAGTGTTCCATTTGAC------------TACACCTGGTACAGC------------------------------------------------AACTGGTGGAATGTCAAGGTCTACTCCGAC---------CACAAGCCTGCTGATTATAGTATGTACTACGACATGTAC---TACGACAAG------------GCATCTGAAGGCGATAACTCATGGCACTATAAGAGTATTGGATAT---GGGCTGAAGATC---AAAGGATTT---------------ATGACAAGCTCCTCTAAAGCATCTTTGGCAATTCACGTGCAAAAGGCA-------------------------------------------------------------------------------------------------------------------------------------------------------
>GB10_Bartholomea_annulata
------------------------------------------------------------------------------------------------------------------------------------------------------------------------------------------------------------------------------------------------------------------------------------------------------------------------------------------------------------------------------------------------------------------------------------------------------------------------------------------------------------------------------------------------------------------------------------------------------------------------------------------------------------------------------------------------------------------------------------------------------------------------------------------------------------------------------------------------------------TTCGAC------------TACAACTTGTACGAA------------------------------------------------AACTGGTGGAACGTCAAGATCTACCCTGGA---------GTAAAGAAAGCCGACAAACAAATGTACGACGAGCTCTAC---AATGATGACTCT---------CCAGAAAAAGGTGATAATTCCTGGCATGAAAAAGAACTCGGATAT---GGCCTAGGTATG---AGAGGAACT---------------ATGACCAATTCTGGAACAGCAATCTTGGAAGTACACGTTAGTAAGGCC-------------------------------------------------------------------------------------------------------------------------------------------------------
>GB11_Bunodosoma_cavernata
---------------------------------------------------------------------------------------------------------------------------------------------------------------------------------------------------------------------------------------------------------------------------------------------------------------------------------------------------------------------------------------------------------------------------------------------------------------------------------------------------------------------------------------------------------------------------------------------------------------------------------------------------------------------------------------------------------------------------------------------------------------------------------------------------------------------------------------------------------------------------------------TACAGC------------------------------------------------AACTGGTGGAATGTCAAGATCTATAAGGGA---------AAAAGGCGAGCGGACCAAAAGGTGTATGAAGACCTCTAC---TACTATGCTTCT---------CCATTTCGAGGGGATAATGGTTGGCATTCCAGGAACCTTGGATAT---GGGTTGAAGAGC---CGAGGCTTC---------------ATGAACAGCTCCGGAAAAGCCATCCTGCAAATCAAGGTGGAACAAGTC-------------------------------------------------------------------------------------------------------------------------------------------------------
>GB12_Bunodosoma_cavernata
------------------------------------------------------------------------------------------------------------------------------------------------------------------------------------------------------------------------------------------------------------------------------------------------------------------------------------------------------------------------------------------------------------------------------------------------------CTTGCTTCAAAAGATGAAAAGAGATCTGCTGCCGTTGCTGGCGCCGTCGTTCAGGGTGGCACCTTGACCTTTCAAGTCCTGGACAGAATTCTCAAAGCACTCAGTGATGTCTCT------CGAAAGATTGCAATCGGTATTGATAACGAGACAGGCAAGTCATGGACAGCGATGAACACATACTTCCGTTCCGGTACC---TCTGATATCATC------CTTCCCGAGAAAGTTGCAAGTGGT------GAAGCACTCCTCTACAACGGTCAGAAAAATCGTGGTCCA------GTTGCGACAGGTGTGGTTGGAGTACTTGCTTATGACATG------AGC---GATGGAAAC---------ACACTAGCAGTTATGTTCAGCGTCCCATATGAT------------TATAACATGTACAGC------------------------------------------------AACTGGTGGAATGTCAAGGTCTACAGTGGA---------AAAAGGCGAGCAGACCAAAAGCTGTACGAGGAACTCTAC---TACAATAATTCT---------CCATTTCGAGGGGACAATGGCTGGCACTCCAGGAGCATTGGAAAT---GGGAGGACTTGC---GACGGCTTC---------------ATGAACAGCTCTGGAGAAGCTTTCCTGAAAATTAAGGTGAAG------------------------------------------------------------------------------------------------------------------------------------------------------------G
>GB13_Bunodosoma_cavernata
------------------------------------------------------------------------------------------------------------------------------------------------------------------------------------------------------------------------------------------------------------------------------------------------------------------------------------------------------------------------------------------------------------------------------------------------------------------------------------------------------------------------------------------------------------------------------------------------------------------------------------------------------------------------------------------------------------------------------------------------------------------------------------------------------------------GGAAAC---------ACTCTTGGGGTTATGTTCAGTGTTCCCTTTGAC------------TACAACTGGTACAGC------------------------------------------------AACTGGTGGGATGTCAAAATCTATAGTGGG---------AAGAGGAGAGCTGATCAAGGGATGTACGAAGACCTGTAC---TAT---GGCAAT---------CCATATCGAGGGGACAATGGATGGCACGAGAAGAATCTTGGATAT---GGACTGAGGATG---AAGGGAATC---------------ATGACAAGTGCTGGCGAAGCAAAAATGCAAATTAAGATTTCACGC----------------------------------------------------------------------------------------------------------------------------------------------------------
>GB14_Bunodosoma_cavernata
---------------------------------------------------------------------------------------------------------------------------------------------------------------------------------------------------------------------------------------------------------------------------------------------------------------------------------------------------------------------------------------------------------------------------------------------------------------------------------------------------------------------TTGACCATCTCAGTCCTGGAAAAGGTGCTTCAAGCACTCGGTGATATCTCT------CGAAAGATCGCCATCGGTATTGACAATGAGTCAGGCAGGGAGTGGACAGCAATAAACACATACTTCCGTGCCGGTACC---TCTGATGTCGTC------CTTCCTTACACAGTTCCACATGGT------AAAGCACTTCTCTACGACGGCCAGAAAAATCGTGGCCCA------GTTGCCACAGGTGTGGTTGGAGTAGTTGCTTATGTTTCA------AGCAATGATGCATAC---------ACGGTGGCAGTCATGTTCAGCGTCCCCTTTGAT------------TATAACCTGTACAGC------------------------------------------------AACTGGTGGAATGTC-------------------------------------------------------------------------------------------------------------------------------------------------------------------------------------------------------------------------------------------------------------------------------------------------------------------------------------------------------------------------------------
>GB15_Bunodosoma_cavernata
---------------------------------------------------------------------------------------------------------------------------------------------------------------------------------------------------------------------------------------------------------------------------------------------------------------------------------------------------------------------------------------------------------------------------------------------------AAAGACGAAAATAATATAAAGCTGAAGAAAAGAGTGGAACCTGGAACCGTCATTGCTGGCCTAACTCTTTCGTTCCATGTATTAAAAACGTTGTTCTCAGGATTCTCT---------------CGCGAGGTTTCAATTGGTGTTGACAATGAAACGCATAAAAGATGGACAGCATCGAATGTGTACTTTTATTCTGGCACG---TCCGATGCTGTC------CTCCCACACACAGTTCCATCTTCC------AAGGCCCTTCTCTACACTGCTCGAAAGACCGGCTGG---------TCTACAAATGGTTCTGAAGGAGTATTCACCTACCATATG------AGC---GATGGAAAC---------ACCCTTGCTGTGTTATTCAGTATTCCTTATAAC------------CAGATCTGGAATAAA------------------------------------------------AACAGGTGGAATGTAAAGATCTACCGAGGT---------CACAGACGCGCTGGTAAAAGAATGTATAAGGCCATGTTT---TACCGCAAG------------GCATTCAAAGCAAATAATCATTGGCGCTTTCGCTATCTTGGATAT---GGACGGAGGATG---CGGGGATAC---------------ATGACAAGCTCCTCCAAAGCCCTTTTGAGAATAAGAGTGTTT-------------------------------------------------------------------------------------------------------------------------------------------------------------
>GB16_Calliactis_parasitica
------------------------------------------------------------------------------------------------------------------------------------------------------------------------------------------------------------------------------------------------------------------------------------------------------------------------------------------------------------------------------------------------------------------------------------------------------------------------------------------------------------------------------------------------------------------------------------------------------------------------------------------------------------------------------------------------------------------------------------------------------------------------------------------------------------------------------------------------------------------------------------------------------------------------------------------------------------------------GGA---------AGAAAGCGAGCAGACCAAAAGATGTACGAGGAACTCTAC---TACAGTAATTCT---------CCATTTCGAGGGGACAATGGTTGGCACCAAAAGAAAATTGGATAT---GGAACTTCGGCTTGCCGTGGCTTC---------------ATGAATAGCTCCGGAGAAGCCCTCCTCCAAATCAAAGTGTGGGCT----------------------------------------------------------------------------------------------------------------------------------------------------------
>GB17_Condylactis_gigantea
---------------------------------------------------------------------------------------------ATGAGTCGCCTGATCGTCGTTTTCATTGTCGTTTCGATGATATGCGGAGCCATTGCCTTGTCTTCAACCAAG------------------------------------------------------------------------------------------------------------------------------------------------------------------------------------------------------------------------------------------------------------------ATGGCTGATGAAAAAGAAGAAGAAGATGAAAAAAAGAATCCCAAAGCTATAGCTGGTACTGTCATTGCAGCTGCAGAATTGACCTTGGCAGTCCTGGAATCTGTGCTCTCTGCAATTGGTAGTGTCAAT------CGAAAGATCGCCATCGGTGTCGCCAACGAGTCGGGCATGGACTGGCAGGGAAAAAACGCGTACTATCATTCCGGGACC---TCTGATACTATT------CTCCCACAGTTTGTGCCAAATGAT------AAAGCACTTCTCTATGACGGTCGGAAAACTCACGGCCCA------GTCGCAACAGGTGCGGTCGGAGTTGTTGCTTATCATATG------AGC---GATGGTACC---------ACACTGGGAATTTTATTCAGCGTCCCCTTTGAT------------TATAACTTCTACAGC------------------------------------------------AACTGGTGGAATATCAAGATCTATGAAGGA---------AATATTGAAGCGAACGAATGGATGTACGAAGACCTCTAC---TACTATGCGAAT---------CCATTCGAAGGGGACAATTCCTGGGAGTATGCAAACCTTGGAGAG---GAATTGAGGATA---GCCGGTTTC---------------ATGACCAGCAGCGGAGAAGCGTTACTGGACATCCACGTGATGCCCCGT-------------------------------------------------------------------------------------------------------------------------------------------------------
>GB18_Condylactis_gigantea
---------------------------------------------------------------------------------------------ATGAGTCGCCTGATCGTCGTTTTCATTGTCGTTTCGATGATATGCGGAGCCATTGCCTTGTCTTCAACCAAG------------------------------------------------------------------------------------------------------------------------------------------------------------------------------------------------------------------------------------------------------------------ATGGCTGATGAAAAAGAAGAAGAAGATGAAAAAAAGAATCCCAAAGCTATAGCTGGTACTGTCATTGCAGCTGCAGAATTGACCTTGGCAGTCCTGGAATCTGTGCTCTCTGCAATTGGTAGTGTCAAT------CGAAAGATCGCCATCGGTGTCGACAACGAGTCGGGCATGCAATGGACAGGAAGAAACGTATACTTCCGTTCCGGGACC---TCGGATGTTCAC------CTCCCTCAGTATGTGCCATCCGGT------AAAGCGCTTCTCTATTCCGCTCGCAAAACTAATGGCCCA------ATCTCAACAGGTGTGGTCGGAGTTATGGCTTATAACACG------AGC---GATGGAAAC---------ACACTGGCAGTGTTATTTAGCGTCCCCTATGAT------------TACAACCTCTACAGC------------------------------------------------AACTGGTGGAATGTCAAGATTTATTCAGGA---------AAAACGCCAGCGGACGACTGGATGTACAATGACCTCTAC---TATGATGCGAAT---------CCATTCAAAGGGAACGATTCCTGGGAGTATAGAAACCTTGCACAT---GGGTTGAAGATG---GAAGGTTAC---------------ATGAACAGCCCCGGAAAAGCGTATCTTAGAATCAAGGTGTCGCGCGCT-------------------------------------------------------------------------------------------------------------------------------------------------------
>GB19_Condylactis_gigantea
------------------------------------------------------------------------------------------------------------------GAATATATATTCGTCTCTTTA---------------------------------------------------------------------------------------------------------------------------------------------------------------------------------------------------------------------------------------------------------------------------------------------------------------CCTTACATAGATGAAAAGAGAAACCCTTTAGCCATAGCAGGTGCTGTCATCGAGGGTGGAACCTTGACCTTTAACGTCTTGAACAAGGTGCTCGATGCAATTGGGAGTGTCTCT------CGTAAGATCGCCATCGGTGTCGAAAACGAGTCGGGCAAGTCTTGGACAGCAAAGAACGCGTACTTCGTATCCGGTACC---TCTGATGTCACC------CTCCCGTATTCAGTGCTAAATGGT------AAAGCACTTCTCTACGACGCGCAGAAAACCCGTGGCCCA------GTCGCAACAGGTGCGGTTGCAGTACTTGCCTATCATATG------AGC---GATGGAAAC---------ACACTGGCA-------------------------------------------------------------------------------------------------------------------------------------------------------------------------------------------------------------------------------------------------------------------------------------------------------------------------------------------------------------------------------------------------------------------------------------------------------------------------------------------------------
>GB20_Condylactis_gigantea
------------------------------------------------------------------------------------------------ATGAAGCACCTGATCATCATTTTCATTGTGGTTTCCCTGATATGCGGATCCATTGCCTTGCCGTCGAAA------------------------------------------------------------------------------------------------------------------------------------------------------------------------------------------------------------------------------------------------------------------GAGGTGGCTAAC---------AAAGACGAGAAA-------------------------------------------------------------------------------------------------------------------------------------------------------------------------------------------------------------------------------------------------------------------------------------------------------------------------------------------------------------------------------------------------------------------------------------------------------------------------------------------------------------------------------------------------------------------------------------------------------------------------------------------------------------------------------------------------------------------------------------------------------------------------------------------------------------------------------------------------------------------------
>GB21_Diadumene_lineata
---------------------------------------------------------------------------------------------------------------------------------------------------------------------------------------------------------------------------------------------------------------------------------------------------------------------------------------------------------------------------------------------------------------------------------------------------------------------------------------------------------------------------------------------------------------------------------------------------GATAATAAAACAACCAGGTCGTGGAAGGCTTTGAATGTGATCTTCATATCGGGAACC---TCGGATGCAACT------CTTCAACGTGAAATCAAGAATAACTGCGACGATCTTTTTGTCTATGGAGCTCGCAAAACCAAAGGGCCT------GTGGCAAGAGGTGTAGTTGGCGTGTTGGCGTACGATATTGGTGTTGGA---------------------ACACTGGCCGTTATGTTCCACGTTCCTTATGAC------------TACAATTTGTATGAC------------------------------------------------AATTGGTGGAACATCAAAGTCTACCATGGAATA------AGACGTCGCGCTGACGAAGACATGTTTGATGAGCTTTAC---GAAGACGAAGGCTAT------CCATTTAAAGGTGATAATGGTTGGCACACCAAGTCATTGGATGGT---GGTTTAACAGCA---AAAGGAAGT---------------ATGTCAAGTTCAGGTCAAGCTAAATTGGAAATACTCGTTACGGACCCTGCCTTCAAATGTAATGCAAAAACTTCTAGAGCGTCTCTTTTGCGTATCATACCCAAAGGTTTTGTTGGTCAAATTGTTGTTCTTTTTTTCTTGAAAATGTTGGAATTTTTG----------------------------------------
>GB22_Diadumene_lineata
------------------------------------------------------------------------------------------------------------------------------------------------------------------------------------------------------------------------------------------------------------------------------------------------------------------------------------------------------------------------------------------------------------------------------------------------------------ATGGACGCTACGGACAAGCCAAAGCCAAAAACAGATTCCGCCAAAGTAGATCCCAGCGAATTACAAGAGGTTCTTAAAACTGCCCTTGCAGCAATGGGGACCATGGAC------CGAAAGATTGCAATTGGTATCCACAATGGAACAGAAGAATCCTGGTCTGCTTTAAATGTATACTTTGAGTCTGGTACC---TCGGATCAACCC------CTTCCAAGTGTTATCAAGAGTAAC------AGCAATATCATCTATACCGCTCACCAAATCCTTGGTCCT------GTAACGAGGGGTTCAGTTGGAGTGTTGGCGTACAAAATGGGTAAACATAAG------------------ACACTTGGTGTGTTGTACAGAGTTCCTTTAGAAGACGACAACTCGTATGGAAAGAATAAA------------------------------------------------AACTGGTGGAGCGCCAGGATCTACGATGGA---------ACCAGGTACGCCGACTACAGCATGTACAAGGATCTGTTC---TATAACGCTCGT---------CCATTCAAAGGCGATAACAACTGGCATGTCAGGTCTTTGGATGGC---GGTTTCATAGCA---AAAGGATCT---------------ATGTTAAGTTCCGGAGAGCCTTCATTGGTAATTACCGTTAAGCCTCGCAAGAGAGTTATAATGGAAGACGTTTGCGAACTCCGAGCCATAAATTGTATACAGTTTGAAGCA----------------------------------------------------------------------------------------
>GB23_Diadumene_lineata
------------------------------------------------------------------------------------------------------------------------------------------------------------------------------------------------------------------------------------------------------------------------------------------------------------------------------------------------------------------------------------------------------------------------------------------------------------ATGGACGCTACGGACAAGCCAAAGCCAAAAACAGATTCCGCCAAAGTAGATCCCAGCGAATTACAAGAGGTTCTTAAAACTGCCCTTGCAGCAATGGGGACCATGGAC------CGAAAGATTGCAATTGGTATCCACAATGGAACAGAAGAATCCTGGTCTGCTTTAAATGTATACTTTGAGTCTGGTACC---TCGGATCAACCC------CTTCCAAGTGTTATCAAGAGTAAC------AGCAATATCATCTATACCGCTCACCAAATCCTTGGTCCT------GTAACGAGGGGTTCAGTTGGAGTGTTGGCGTACAAAATGGGTAAACATAAG------------------ACACTTGGTGTGTTGTACAGAGTTCCTTTAGAAGACGACAACTCGTATGGAAAGAATAAA------------------------------------------------AACTGGTGGAGCGCCAGGATCTACGATGGA---------ACCAGGTACGCCGACTACAGCATGTACAAGGATCTGTTC---TATAACGCTCGT---------CCATTCAAAGGCGATAACAACTGGCATGTCAGGTCTTTGGATGGC---GGTTTCATAGCA---AAAGGATCT---------------ATGTTAAGTTCCGGAGAGCCTTCATTGGTAATTACCGTTAAGCCTCGCAAGAGAGTTATAATGGAAGACGTTTGCGAACTCCGAGCCATAAATTGTATACAGTTTGAAGCA----------------------------------------------------------------------------------------
>GB24_Entacmaea_quadricolor
---------------------------------------------------------------------------------------------------------------------------------------------------------------------------------------------------------------------------------------------------------------------------------------------------------------------------------------------------------------------------------------------------------------------------------------------TCTTTGAGGAAAGACACCACCAAACCAAAGAGAGGCCTTGGTGCGGCAGGAACTGTCGTCGAAGGCGTAGAGCTTGCCGCGGGCGTGCTTCGTGAAATACTAGGAGCGATGGGAAACATCGAA------CGCAAGGTTGCTATTAATGTTGAGAACCAGACGGCAATGAAATGGATGGCACTGAATACTTACTTCTTTTCTGGCACC---TCGGATGTGGTA------CTTCCCGGAGAAGTCCAAGATAAT------CAGGTGTTACAGTACAACAGTAGGAAAACCAATGGTCCT------GTTGCAACAGGTGCTGTTGGAGTGTTTACCTATGCTATG------GAC---GATGGAAAC---------ACCCTGGCTGTACTTTTCAGTGTTCCCTTCGAC------------TATAACTTGTATAGT------------------------------------------------AACTGGTGGAATGTCAAAGTCTATCAAGGA---------AGTAGACGTGCTGATCAGAGCATGTACAATGATCTCTAC---TACGATGCTGAA---------CCATTTAGAGGGGACGATAGATGGTATGAGAGAGATCTTGGGTTT---GGATTGAAGAGC---AGGGGATCC---------------ATGTCTAGCTCCGGTCAGGCAACCTTGGAAATTCATGTCAATAGTAACAATCGTCCATTTCTCCAG-------------------------------------------------------------------------------------------------------------------------------------
>GB25_Entacmaea_quadricolor
------------------------------------------------------------------------------------------------------------------------------------------------------------------------------------------------------------------------------------------------------------------------------------------------------------------------------------------------------------------------------------------------------------------------------------------------------------------------------------------------------------------------------------------------------------------------------------------------------------------------------------------------------------------------------------------------------------------------------------------------------------------------------------------------------------------------------------------------------------------------------------------------------------------------------------------------------------------------------------------------------------------------------------------------------------------------TGGCATGAGAGATCTATTGGTTTT---GGACTGAAAGCA---AAAGGATTC---------------ATGAACGGTTCAGGGGAAGCGATCTTGGAAATTCGTGTCAAAAGTGGC-------------------------------------------------------------------------------------------------------------------------------------------------------
>GB26_Epiactis_japonicus_G
------------------------------------------------------------------ATGAACCATTTCATCACCTTGTGTCTCTTCGCTGTCATGTTCGGGACGACCATCGCTATCCCA---ATGGAGGACATTTCGAAGGACGAAGCCATCGAA------------------------------------------------------------------------------------------------------------------------------------------------------------------------------------------------------------------------------------------------------------------ACCATCCCGCAAAGAAAGCTTGAGGTTCCCRACGAGAAAGGCGCTGGCGTAGCCGAGGCCGTAATTGAAGGCGCAAAACTTACCTTCGAAGTCCTTGACAAAATACTCAGTGTGCTTGGGGATATTTCG------CGCAAGATTGCTATTGGTGTTGACAACGAGACGTGGGGGGAATGGACGGCAAATAACGTATACTACTTTTCTGGTACC---TCATATGCGTTG------CTTCCCGAGACAGTCCCGAACACC------AAAGCGTTCCTCTACAACGCCCAGAAGACCAATGGGCCT------GTAGCAACTGGCGCTGTTGGAGTACTGACCTATAGCATG------AGC---GATGGAAAT---------ACACTTGCCGTCCTTTTCAGTGTTCCTTTCGAC------------TACGACCTGTACAGC------------------------------------------------AACTGGTGGAACGTCAAGGTCTACAGTGGA---------AATGTACCCGCTAGCTATGACATGTACAAGGAGCTCTAC---TATTACGCCGAT---------CCATTCGAAGGGGACGACGGCTGGCACGAGAGATCACTTGGATAT---GGATTGAAGATG---AAGGGAATC---------------ATGAATAGCGCAGGCGAAGCGAAATTGCAAATCCGTGTGACCCGTCTCTTA----------------------------------------------------------------------------------------------------------------------------------------------------
>GB27_Epiactis_japonicus_G
------------------------------------------------------------------ATGAACCATTTCATCACCTTGTGTCTCTTCGCTGTCATGTTTGGGGCGACCATCGCTTTCCCA---ATGGAGGACATTTCGAAGGACGAAGCCATCGAA------------------------------------------------------------------------------------------------------------------------------------------------------------------------------------------------------------------------------------------------------------------ACCATCCCGCAAAGAGAGCTTGAGGTTCCCGACAAGAAAGGCGCTGACGCAGCCGGGTCCGTAATTGAAGGCGGAAGCCTTACATTCGAAGTCCTTGACAAAGTACTCAGTGCGCTTGGGGATATTTCG------CGCAAGATTGCTATTGGTGTTGACAACGAGTCGGGGAGGGAATGGATGGCAAAGAACGTGTACTACTTTTCTGGTACC---TCATATGCGTTG------CTTCCCGAGACAGTCCCGAACACA------AAAGCGTTCCTCTACGACGCCGAGAAGACCAGTGGGCCT------GTAGCAACTGGCGCTGTTGGAGTACTGACCTATGGCATG------AGC---GATGGAAAT---------ACACTTGCCGTCCTTTTCAGTGTTCCTTTCGAC------------TACGACCTGTACAGC------------------------------------------------AACTGGTGGAACGTCAAGGTCTACGGTGGA---------AATGTACCCGCTTCCTATGACATGTACAAGGAACTCTAC---TATTACGCCGAT---------CCATTCGAAGGGGACGACGGGTGGCACGAGAGATCACTTGGATAT---GGATTGAAGATG---AAGGGAATC---------------ATGAATAGCGCAGGCGAAGCGAAATTGCAAATCCGTGTGAGCCGTGGCTGG----------------------------------------------------------------------------------------------------------------------------------------------------
>GB28_Epiactis_japonicus_G
------------------------------------------------------------------ATGAACCGTCTCATCATCTTGTGTCTCTTCGCTGTCATGTTCGGGGCGACTATCGCCTTCCCA---ATGAAGGACATTTCGAAGGACGAAGCCATCGAA------------------------------------------------------------------------------------------------------------------------------------------------------------------------------------------------------------------------------------------------------------------ACCATCTCGCAAAGAGAGCTTGAGGTTCCTGAAAAGAAGAGCCTTGCCGTAGCCGGGGCCGTAATGCAAGGCGCAGACCTTACCTTCAAAATCCTTGACAAAATACTCACTGTGCTTGGGGATATTTCG------CGCAAAATTGCTGTTGGTGTTGACAACGAGTCGGGGGGGAAATGGACGGCAAAGAACGTGTACTACTTTTCTGGTACC---TCACATGTGCAT------CTTCCCGAGACAGTCCCGAACACC------AAAGCATTCCTCTACAACGCCCAGAAGAACGATGGGCCA------GTAGCAACTGGCGTTGTTGGAGTACTGACCTATGGCATG------AGC---AATGGAAAT---------ACACTTGCCGTCCTTTTCAGTGTTCCTTACGAC------------TACAACCTGTACAGC------------------------------------------------AACTGGTGGAACGTCAAGGTCTACAAAGGA---------AACAAACGCGCCGACTATAACATGTACAAGGATCTCTAC---TATAACGCCAAA---------CCATTCAAAGGGGACGACGGCTGGCACGAGAGATCACTTGGATAT---GGATTGAAGATG---AAAGGGATC---------------ATGAATAGCTCAAGCCAAACGAAATTGCAAATCCGTGTGAGCCGTGGC-------------------------------------------------------------------------------------------------------------------------------------------------------
>GB29_Epiactis_japonicus_G
------------------------------------------------------------------ATGAACCGTCTCATCATCTTGTTTCTCTTCGCTRTCATGTACGGGGCGACCACCGCCTTCCCA---ATGGAGGACATTTCGAAGGACGAAGCCATCGAA------------------------------------------------------------------------------------------------------------------------------------------------------------------------------------------------------------------------------------------------------------------ACCATCTCGCAAAGAGAGCTTGAGGTTCCTGAAAAGAAGAGCCTTGCCGTAGCCGGGGCCGTAATGGAAGGCGCAGGCCTTACCTTCAACATCCTTGAAAAAATACTCACTGCGCTTGGGGATATTTCG------CGCAAGATTGCTGTTGGTGTTGACAACGAGTCGGGGGGGAAATGGACGGCAAAGAACGTGTACTACTTTTCTGGTACC---TCACACGCACAT------CTTCCCGAGACMGTCCCGAACACC------AAAGCGTTCCTCTACAACGCMCAGAAGAGCAATGGGCCW------GTAGCAACTGGTGTTGTTGGAGTACTGACCTATGGCTTG------AGC---AATGGAAAC---------ACACTTGCCGTCCTTTTCAGTATTCCTTACGAC------------TACAACCTGTACAGC------------------------------------------------AACTGGTGGAACATCAAGGTCTACAGTGGA---------AACAAACGCGCTGACTATAACATGTACTACGATCTCTAC---TATTACGCCAAT---------CCATTCAAAGGAGACGACGGCTGGCACGAGAGATCGCTTGGATAT---GGATTGAAGATG---AAGGGGATC---------------ATGAATAGCTCAGGCCAGGCAAAATTACAAATCCGTGTGAGCCGTGGC-------------------------------------------------------------------------------------------------------------------------------------------------------
>GB30_Epiactis_japonicus_G
------------------------------------------------------------------ATGAACCATTTCATCACCTTGTGTCTCTTCGCTGTCATGTTTGGGGCGACCATCGCTTTCCCA---ATGGAGGACATTTCGAAGGACGAGGCCATCGAA------------------------------------------------------------------------------------------------------------------------------------------------------------------------------------------------------------------------------------------------------------------ACCATCTCGCAAAGAGAGCTTGAGGTTCCCGACAAGAAAAGCGTTGCCGTAGCCGGGGCCGTAATGGAAGGCGCAGGCCTTACCTTTGAAATCCTTGACAAAGTACTCACTGTGCTTGGGGATATTTCG------CGCAAGATTGCTGTTGGTGTTGACAACGAGTCGGGGGGGAAATGGACGGCAAAGAACGTGTACTACTTTTCTGGTACC---TCACATGTGCAT------CTTCCCGAGACAGTCCCGAACACC------AAAGCGTTCCTCTACAACGCCCAGAAGAACGATGGGCCA------GTAGCAACTGGCGTTGTTGGAGTACTGACCTATGGCATG------AGC---GATGGAAAT---------ACACTTGCCGTCCTTTTCAGTGTTCCTTTCGAC------------TACAACCTGTACAGC------------------------------------------------AACTGGTGGAACGTCAAGGTCTACAGTGGA---------AATAAACGCGCTGACTATAACATGTATTACGATCTCTAC---TATTACGCCAAT---------CCACTCAAAGGGGACGACGGCTGGCACGTGAGATCACTTGGATAT---GGATTGAAGATG---AAGGGAATC---------------ATGAATAGCTCAGGCCAAGCGAAATTGCAAATCCGTGTGAGCCGTGGC-------------------------------------------------------------------------------------------------------------------------------------------------------
>GB31_Epiactis_japonicus_G
------------------------------------------------------------------ATGAACCGTCTCATCATCTTGTGTCTCTTCGCTGTCATGTTCGGGGCGACCATCGCCTTCCCA---ATGGAGGACATTTCGAAGGACGAAGCCATCGAA------------------------------------------------------------------------------------------------------------------------------------------------------------------------------------------------------------------------------------------------------------------GCCATCTCGCAAAGAGAGCTTGAGGTTCCCGTCAAGAAAAGC------GTTGCCGGAACCGTAATCAAAGGCGCAGGCCTTAACGCCAAAATCCTTGACAAACTTCTCACTGAGATTGGGGGTTATATG------CGCGAGATTGCTATTGGTGTTGACAACGAGTCGGGGGGGAAATGGACAGCAAAGAACGTGTACTTCTTTTCTGGTACC---TCACATGCGCAT------CTTCCCGAGACAGTCCCGAACACC------AAAGCATTCCTCTACAACGCCCGGATGAACAGTGGGCTA------GTATTTTCTGGTGCTATTGGAGTACTGACCTATGGCTTG------AGA---GATGGAAAT---------ACACTTGCCGTCCTTTTCAGTGTTCCTTACAAC------------TACCTGCTGCACAGC------------------------------------------------AACTGGTGGAACGTCAAGGTCTACAGTGGA---------AATAAACCCGCTGACTATAACATGTTCTACGATCTCTAC---TATTACGCCAAA---------CCATTCAAAGGAGACGACGGCTGGCACGAGAGATCGCTTGGATAT---GGATTGAAGATG---AAAGGAATT---------------ATGAATAGCGCAGGCCATGCAAAATTGCAAATCCGTGTGAGCTGTGTGAGCTGTTATAACTAC----------------------------------------------------------------------------------------------------------------------------------------
>GB32_Epiactis_prolifera
------------------------------------------------CTGCTTCTGAAAAGAACCATGAACCGTCTCATCATCTTGTGTCTCTTCGCTGTCATGTACGGGGCGACCATCGCCTTCCCA---ATGGAGGACATTTCGAAGGACGAAGCCATCGAA------------------------------------------------------------------------------------------------------------------------------------------------------------------------------------------------------------------------------------------------------------------ACCATCTCGCAAAGAGAGCTTGAGGTTCCTGAAAAGAAGAGCCTTGCCTTAGCCGGGACCATAATTGAAGGCGCAAGCCTTACCTTCAACATCCTTGAGAAAGTACTCGGTGCGCTTGGGGATATTTCG------CGCAAGATTGCTGTTGGTGTTGACAACGAGTCGGGGGGAAAATGGATGGCAAAGAACGTGTACTACTTTTCTGGTACC---TCTAATGTGCTT------CTTCCCGAGACAGTCCCGAACACC------AAAGCGTTCCTCTACGACGCCCAGAAGACCAGTGGGCCA------GTAGCAACTGGTGTTGTTGGAGTACTGACCTATGGCTTG------AGC---GATGGAAAC---------ACACTTGGCGTCCTTTTCAGTATTCCTTACGAC------------TACAACCTGTACAGC------------------------------------------------AACTGGTGGAACATTAAGGTCTACAGTGGA---------AACAAACGCGCTGACTATGACATGTACTACGATCTCTAC---TATTACGCCAAA---------CCATTCAATGGGGACGACGGCTGGCACGAGAGATCGCTTGGATAT---GGATTGAAGATA---AAAGGGATC---------------ATGAATAGCTCAGGCCAAGCGAAATTACAAATCCGTGTGAGCCGTGGC-------------------------------------------------------------------------------------------------------------------------------------------------------
>GB33_Epiactis_prolifera
------------------------------------------------------------------------------------------------------------------------------------------------------------------------------------------------------------------------------------------------------------------------------------------------------------------------------------------------------------------------------------------------------------------------------------------------------------------------------------------------------------------------------------------------------------------------------------------------------------------------------------------------------------------------------------------------------------------------------------------------------------------------------------------------------------------------------------------------------------------------------------------------------------------------------------------------------------------------------------------------------------------GATCTCTAC---TATTACGCCAAA---------CCTTTCAAAGGAGACGACGGTTGGCACGAGAAATCGCTTGGAAAT---GGATTGAAGATG---AAAGGAATC---------------ATGAATAGCTCAGGTCAGGCAAAATTGCAAATCCGTGTGAGTCGTGGC-------------------------------------------------------------------------------------------------------------------------------------------------------
>GB34_Exaiptasia_pallida
---------------------------------------------------------------------------------------------------------------------------------------------TTCCCAAGGGATGTCTCAAAAGAG------------------------------------------------------------------------------------------------------------------------------------------------------------------------------------------------------------------------------------------------------------------GGAAAGAAAATTGAAGAGGAGAAAGAAATGGCAAAAAAGTCCATTGCCCTTGCAGCCGTTATCATCAAAGGTGCTAGTCTTGGCACTAAGATCCTCAAAGATTTCCTGAATGCGATGGCAAATATTGAA------CGCAAGGTTGCGATTGGTGTTGACAACGAGTCGGGATGCACTTGGGAAAAGCCAAATACATACTTCTTCTCTGGTACT---GAGGATAAAGTG------CCTCCCTCTAAAGTTGAGAATAAA------AAAGCACTTTTGTACGGCCCACGTAAG-------------------------------------------------------------------------------------------------------------------------------------------------------------------------------------------------------------------------------------------------------------------------------------------------------------------------------------------------------------------------------------------------------------------------------------------------------------------------------------------------------------------------------------------------------------------------------------------------------
>GB35_Exaiptasia_pallida
---------------------------------------------------------------------------------ATGAGAAATTACAAAACTTTGGGCCTTGCAATGTTGCTTATTTTTGCAACTGTTAAAGCTTTCCCAAGGGATGTCTCAAAAGAG------------------------------------------------------------------------------------------------------------------------------------------------------------------------------------------------------------------------------------------------------------------GCAAAGAAAATTGAAGAGAAGAAAGAGACGGCAAAAAAATCCGTTGCCCTTGCAGGCGCTATCATCTCAGGTGCTAGTCTTGGCACTAACATCCTCAAAGAATTTCTGACTGCAATGTCAAATATTGAA------CGCAAGGTTGCTATTGGTGTTGAGAACGAGTCGGGATGCACTTGGAAAAATCCAAGTTCACACTTTGTCTCTGGTACT---GAGGATAAAGTG------CCTCCCTTTAAAGTTGAGAATAAA------AAAGCACTTTTATACGGCCCACGTAAGTCAAAAGGGCCT------GTTGCCAGGGGAGCTGTTGGAGTGCTCACTTACAAAATGTTGTGCACCAATGAGACGAAC---------ACTCTGGCTGTTCTTTTCAGTGTCCCCTTCGAC------------TACAACTTGTACAGC------------------------------------------------AACTGGTGGAACCTCAAGATCTACCCTGGA---------GAAAAGAAAGCCGACGAAAAAATGTACAACGAGCTCTAC---AACGATGCCGAT---------CCAATAAAAGGTAATAATTCCTGGAAGACAAAAACACTCGGATAT---GGACTAAAAATG---AGAGGATCT---------------ATGTCCAGTTCTGGAACGGCAACCATGGAAGTACATGTTTCGAAGGCC-------------------------------------------------------------------------------------------------------------------------------------------------------
>GB36_Exaiptasia_pallida
---------------------------------------------------------------------------------ATGAGAAATTACAAAACTTTGGGCCTTGCAATGTTGCTTATTTTTGCAACTGTTAAAGCTTTCCCAAGGGATGTCTCAAAAGAG------------------------------------------------------------------------------------------------------------------------------------------------------------------------------------------------------------------------------------------------------------------GCAAAGAAAATTGAAGAGAAGAAAGAGACGGCAAAAAAATCCGTTGCCCTTGCAGGCGCTATCATCTCAGGTGCTAGTCTTGGCACTAACATCCTCAAAGAATTTCTGACTGCAATGTCAAATATTGAA------CGCAAGGTTGCTATTGGTGTTGAGAACGAGTCGGGATGCACTTGGAAAAATCCAAGTTCACACTTTGTCTCTGGTACT---GAGGATAAAGTG------CCTCCCTTTAAAGTTGAGAATAAA------AAAGCACTTTTATACGGCCCACGTAAGTCAAAAGGGCCT------GTTGCCAGGGGAGCTGTTGGAGTGCTCACTTACAAAATGTTGTGCACCAATGAGACGAAC---------ACTCTGGCTGTTCTTTTCAGTGTCCCCTTCGAC------------TACAACTTGTACAGC------------------------------------------------AACTGGTGGAACCTCAAGATCTACCCTGGA---------GAAAAGAAAGCCGACGAAAAAATGTACAACGAGCTCTAC---AACGATGCCGAT---------CCAATAAAAGGTAATAATTCCTGGAAGACAAAAACACTCGGATAT---GGACTAAAAATG---AGAGGATCT---------------ATGTCCAGTTCTGGAACGGCAACCATGGAAGTACATGTTTCGAAGGCC-------------------------------------------------------------------------------------------------------------------------------------------------------
>GB37_Exaiptasia_pallida
---------------------------------------------------------------------------------ATGAGAAATTACAAAACTTTGGGCCTTGCAATGTTGCTCATTTTTGCAACTGTTAAAGCTTACCCAAGGGACGTCTCAAAAGAG------------------------------------------------------------------------------------------------------------------------------------------------------------------------------------------------------------------------------------------------------------------GCAAAGAAAATTGAAGAGAAGAAAGAGACGGCAAAAAAATCCGTTGCCCTTGCAGGCGCTATCATCTCAGGTGCTAGTCTTGGCACTAACATCCTCAAAGAATTTCTGACTGCAATGTCAAATATTGAA------CGCAAGGTTGCTATTGGTGTTGAGAACGAGTCGGGATGCACTTGGAAAAATCCAAGTTCACACTTTGTCTCTGGTACT---GAGGATAAAGTG------CCTCCCTTTAAAGTTGAGAATAAA------AAAGCACTTTTATACGGCCCACGTAAGTCAAAAGGGCCT------GTTGCCAGGGGAGCTGTTGGAGTGCTCACTTACAAAATGTTGTGCACCAATGAGACGAAC---------ACTCTGGCTGTTCTTTTCAGTGTCCCCTTCGAC------------TACAACTTGTACAGC------------------------------------------------AACTGGTGGAACCTCAAGATCTACCCTGGA---------GAAAAGAAAGCCGACGAAAAAATGTACAACGAGCTCTAC---AACGATGCCGAT---------CCAATAAAAGGTAATAATTCCTGGAAGACAAAAACACTCGGATAT---GGACTAAAAATG---AGAGGATCT---------------ATGTCCAGTTCTGGAACGGCAACCATGGAAGTACATGTTTCGAAGGCC-------------------------------------------------------------------------------------------------------------------------------------------------------
>GB38_Exaiptasia_pallida
---------------------------------------------------------------------------ATGAGTCATTACAAAACCTTTGGCCTTGCAATGTTGCTTATCTTTGCAACTGTTGCAGCTTACGCAGAAGTCCCAGATGAGGCAAAGGAAATTGAAGCTGACCAACCTTTCCCAAAGGATGACACTGAACAGGCAAAGGAAATTCAAGCTGACCAACCT------------------------------------------------------------------------------------------------TACCCGAAGCGGGACGACCAACTTTACCCAAAGGATGATGCTGAAGAGATTAGAGAAATCGAAGCTTACCCACAAAACACAAAGAAGGATGTTGAAGAGGAACAGGACGACGAAGAGAATGGGAAAAAAGTAAAAAGGGTCCTTCCAAGCACTATCATCGCAGGTGCTCGTCTTGGCTTCAGTGTCCTCAAGTCCTTTCTGAAAGCTTTAGGAAACGTTAAT------CGCAAGATTGTGATTGGTGTTGACAACGAGTCCGGACGCACCTGGGGATCGTTAGGTGTATACTTCTACTCTGGTACT---TCGGATATGGTG------CCACCCTATAGAGTTAAGAATACC------AAAGCACTTCTGTACGGCGCAAGAAAGACAAGAGGTCCT------GTTGCTACAGGAGCTGTTGGAGTAATCTCTTACTGTTTTTGGGTCAAG---CGTTCTTGG------GTGACTCTGGCTGTCCTTTACAGTGTTCCCTTCAAC------------TACCACTGGTACTCT------------------------------------------------AACTGGTGGAACATCAAGATATACCGTGGA---------GTAAGACGTCCCAGCAGAAGAATGTACCGTCAGCTCTAC---TATGGTAGGGGCCACGACTATCCATTCCGTGGTAATAGCCACTGGCGTCACAAAAATCTGGGATAT---GGCCTTAAAATG---AGAGGAGTT---------------ATGACCAGTTCTGGGCAGGCAAGGTTGGAAATACACGTATCGAAGGCC-------------------------------------------------------------------------------------------------------------------------------------------------------
>GB39_Exaiptasia_pallida
---------------------------------------------CTAAAGTCAGGAGCTCTTAAGATGAAGGGTTACATTATTTCATATCTTGCACTGTTGGTGATATGTGGAACTGCTACAACTGATGGTCGAACCCACCCCACTAAGGACGTCTCAGGAGAAAAAGAGCCAGCCGAAGTTGATGAAGATTATGAAACGTACCCACGGAAAGAAGTCATTGAAGAAAAAAAG---------------------------------------------------CCAGAAGCTGACCTTCCTTACCCACTGAACGGCATCTCTGAAGGAAAAGAGCCAGAAGCTGACCTACCTTACCCACTAAACGACATCTCTGAAGAAAAAGAGCCAGAAACTTACCCCGTGAAGCAGGTTCCTGAAAAAGCGGATCCAGTCGAAGTTAAAAAGAATATAAAAAACGTTAAAAAGGTCGCGGTAGCCACTCTTATATCAGGTGCTACACTTGGCTTCAATGTCCTTAAGTATGCCCTGAATGCAATAGGAAATGTTAAA------CGCAAAATCGCTATCGGTGTTGACAACGAGTCGGGATGTACCTGGACTGCATTAGGTACCCACTTTTACTCTGGTACT---TCGGATAAAGTG------CTCCCCCATGAAGTTCAGAATACC------AAAGCACTGATATACAACGCTCGAAAACACCAA------------ACCTTCCATGGGGCTGTTGGAGTGTTCACTTATCGCTTGTGC---------------------------------------------------------------------------------------------------------------------------------------AATTCCTGG-------------------------------------------------------------------------------------------------------------------------------------------------------------------------------------------------------------------------------------------------------------------------------------------------------------------------------------------------------------------------------------------
>GB40_Exaiptasia_pallida
------------------------------------------------------------------------------------------------------------------------------------------------------------------------------------------------------------------------------------------------------------------------------------------------------------------------------------------------------------------------------------------------------------------------------------------------------------------------------------------------------------------------------ATGAGCAGGCTAAAATTGCATACAATGTTCACGGGCTACGAT------CGCGAGGTAGCCATGGGGGTTATTAACGAGTCCGGATACCCCTGGAAGGTTTTGAGCGTCTACAATTACGAGGGTGCA---CGGGACAACTACAAAAGGCTTCCTTCCCAGGTGAACAACAAC------AAAACCCTGCTTTATAGAGCAAGTAAACCGCATGAACCGGCAGACATCGACATGGGCGCTTGCGGAGTAATTGCAATCTATATA------CAAGGTCTCGATAAG---------ACCCTGGCAGTTGCCTACAGTGCAGCTTATTATGATCGAAATCTACATGGTGGAAAATCAAGATCTACCCAAAGTAATTGCAGCCCGCCAATGCTATCTGAAACGCCCAACTGGTGGAACATCAAGATTTACCCAGGA---------AAATGGCTGCCAGACTATTCTACGTACAAAGAATTGTAC---TTTTTGGAGCGC---------CCATTTGAAGGAGATTCCAAATGGCATAATCGGTCATTGGACTCT---GGCCTGAAAATC---AAAGGTGCG---------------ATGTCCAATGACGGCCAAGCAACCCTGGAAATGCATGTCAGTAGAGTCCAA----------------------------------------------------------------------------------------------------------------------------------------------------
>GB41_Exaiptasia_pallida
------------------------------------------------------------------------------------------------------------------------------------------------------------------------------------------------------------------------------------------------------------------------------------------------------------------------------------------------------------------------------------------------------------------------------------------------------------------------------------------------------------------------------ATGAGCAGGCTAAAATTGCATACAATGTTCACGGGCTACGAT------CGCGAGGTAGCCATGGGGGTTATTAACGAGTCCGGATACCCCTGGAAGGTTTTGAGCGTCTACAATTACGAGGGTGCA---CGGGACAACTACAAAAGGCTTCCTTCCCAGGTGAACAACAAC------AAAACCCTGCTTTATAGAGCAAGTAAACCGCATGAACCGGCAGACATCGACATGGGCGCTTGCGGAGTAATTGCAATCTATATA------CAAGGTCTCGATAAG---------ACCCTGGCAGTTGCCTACAGTGCAGCTTATTATGATCGAAATCTACATGGTGGAAAATCAAGATCTACCCAAAGTAATTGCAGCCCGCCAATGCTATCTGAAACGCCCAACTGGTGGAACATCAAGATTTACCCAGGA---------AAATGGCTGCCAGACTATTCTACGTACAAAGAATTGTAC---TTTTTGGAGCGC---------CCATTTGAAGGAGATTCCAAATGGCATAATCGGTCATTGGACTCT---GGCCTGAAAATC---AAAGGTGCG---------------ATGTCCAATGACGGCCAAGCAACCCTGGAAATGCATGTCAGTAGAGTCCAA----------------------------------------------------------------------------------------------------------------------------------------------------
>GB42_Exaiptasia_pallida
------------------------------------------------------------------------------------------------------------------------------------------------------------------------------------------------------------------------------------------------------------------------------------------------------------------------------------------------------------------------------------------------------------------------------------------------------------------------------------------------------------------------------ATGAGCAGGCTAAAATTGCATACAATGTTCACGGGCTACGAT------CGCGAGGTAGCCATGGGGGTTATTAACGAGTCCGGATACCCCTGGAAGGTTTTGAGCGTCTACAATTACGAGGGTGCA---CGGGACAACTACAAAAGGCTTCCTTCCCAGGTGAACAACAAC------AAAACCCTGCTTTATAGAGCAAGTAAACCGCATGAACCGGCAGACATCGACATGGGCGCTTGCGGAGTAATTGCAATCTATATA------CAAGGTCTCGATAAG---------ACCCTGGCAGTTGCCTACAGTGCAGCTTATTATGATCGAAATCTACATGGTGGAAAATCAAGATCTACCCAAAGTAATTGCAGCCCGCCAATGCTATCTGAAACGCCCAACTGGTGGAACATCAAGATTTACCCAGGA---------AAATGGCTGCCAGACTATTCTACGTACAAAGAATTGTAC---TTTTTGGAGCGC---------CCATTTGAAGGAGATTCCAAATGGCATAATCGGTCATTGGACTCT---GGCCTGAAAATC---AAAGGTGCG---------------ATGTCCAATGACGGCCAAGCAACCCTGGAAATGCATGTCAGTAGAGTCCAA----------------------------------------------------------------------------------------------------------------------------------------------------
>GB43_Exaiptasia_pallida
------------------------------------------------------------------------------------------------------------------------------------------------------------------------------------------------------------------------------------------------------------------------------------------------------------------------------------------------------------------------------------------------------------------------------------------------------------------------------------------------------------------------------ATGAGCAGGCTAAAATTGCATACAATGTTCACGGGCTACGAT------CGCGAGGTAGCCATGGGGGTTATTAACGAGTCCGGATACCCCTGGAAGGTTTTGAGCGTCTACAATTACGAGGGTGCA---CGGGACAACTACAAAAGGCTTCCTTCCCAGGTGAACAACAAC------AAAACCCTGCTTTATAGAGCAAGTAAACCGCATGAACCGGCAGACATCGACATGGGCGCTTGCGGAGTAATTGCAATCTATATA------CAAGGTCTCGATAAG---------ACCCTGGCAGTTGCCTACAGTGCAGCTTATTATGATCGAAATCTACATGGTGGAAAATCAAGATCTACCCAAAGTAATTGCAGCCCGCCAATGCTATCTGAAACGCCCAACTGGTGGAACATCAAGATTTACCCAGGA---------AAATGGCTGCCAGACTATTCTACGTACAAAGAATTGTAC---TTTTTGGAGCGC---------CCATTTGAAGGAGATTCCAAATGGCATAATCGGTCATTGGACTCT---GGCCTGAAAATC---AAAGGTGCG---------------ATGTCCAATGACGGCCAAGCAACCCTGGAAATGCATGTCAGTAGAGTCCAA----------------------------------------------------------------------------------------------------------------------------------------------------
>GB44_Haloclava_producta
---------------------------------------------------------------------------------------------ATGAGTCGCCTGATCGTCGTTTTCATTGTCGTTTCGATGATATGCGGAGCCATTGCCTTGTCTTCAACCAAG------------------------------------------------------------------------------------------------------------------------------------------------------------------------------------------------------------------------------------------------------------------ATGGCTGATGAAAAAGAAGAAGAAGATGAAAAAAAGAATCCCAAAGCTATAGCTGGTACTGTCATTGCAGCTGCAGAATTGACCTTGGCAGTCCTGGAATCTGTGCTCTCTGCAATTGGTAGTGTCAAT------CGAAAAATCGCCATCGGTGTCGCCAACGAGTCGGGCATGGACTGGCAGGGGAAAAACGCGTACTATCATTCCGGGACC---TCTGATACTATT------CTCCCACAGTTTGTGCCAAATGAT------AAAGCATTTCTCTATGACGGTCGGAAAACTCACGGCCCA------GTCGCAACAGGTGCGGTCGGAGTTGTTGCTTATCATATG------AGC---GATGGTACC---------ACACTGGGAATTTTATTCAGCGTCCCCTTTGAT------------TATAACTTCTACAGC------------------------------------------------AACTGGTGGAATATCAAGATCTATGAAGGA---------AATATTGAAGCGAACGAATGGATGTACGAAGACCTCTAC---TACTATGCGGAT---------CCATTCGAAGGGGACAATTCCTGGGAGTATGCAAACCTTGGAGAG---GAATTGAAGATA---GCCGGTTTC---------------ATGACCAGCAGCGGAGAAGCGTTACTGGACATCCACGTGATGCCCCGT-------------------------------------------------------------------------------------------------------------------------------------------------------
>GB45_Haloclava_producta
------------------------------------------------------------------ATGAAACGTTTCATCACCTTGTGTGTCGTTCTGTCGATGATCTATGCGACTGTTGCTTTACCAAAGCCGACCGTCGTTGTCGATGATGTTAAAGAACTCGAAGAACGTAAAGAAGCTGCTTTACAAAAGAAGGCCAACGCTACAGAAGCCGAATGCGAAGAAGGTTCT------------------------------------------------------------------------------------------------AACAATTCTACT---------------------------------------------------------------------------------GTTTCAGAGCAGCTTACGGACAAGAGAGTCAAACGTAAAGCGGCAGCGGTGGCAGGAGCTGTCATCGCAGTTTCCAAGTTTACAATAGGAATCCTCCAAGAAATACTCAGGATACTAAGATGTATCGAA------CGCAAGATCGCCATTGGTGTTGGCAACGAATCTGGACATACCTGGAAATCATTGGGTATCTACTATAGCTCTGGCACG---TCTGACGTGGAC------ATTCCATATAAAGTTGAAAATGGT------GAAGCCGTCCTTTACAGTGCGCGGAAAACAGAAGGTCCC------GTTGCAAGGGGGGCCGTTGGAGTGTTCGCTTATGAAATG------AGC---GATGGTAATCAAACTTTCACTCTGGGTGTTCTTTATCATGTTCCCTACGAC------------CACGTCTCGTCCGAT------------------------------------------------AACTCGTGGAACGTCAAAGTCTACCCTGGA---------ATCAAGCGCGCCAGCGAAAGTATGTACGATGATCTTTAT---GATGATTCAAAG---------CCATTCAAAGCTAATGAT---TGGCATACTCGGACTCTCGGATAT---GGACTCAAGATG---ATAGGATTT---------------ATGACAAATTCTGGCCAGGCAGCCTTGGAAATACATGTCTGCAACGTTTCTTATCAGTGTTTTCCTTCTCATCCGAAGCTTACCGAAACGGGCAAAACGCTTTGGCAGCAGGAGAATATCGGTTTTTGCCCGAACCTTGCTAATCGTTATATGGTACTTTTTCTTGCTCTAATA------TTTTGTATCATTGAACAT-
>GB46_Haloclava_producta
------------------------------------------------------------------ATGAAACGTTTCATCACCTTGTGTGTCGTTCTGTCGATGATCTATGCGACTGTTGCTTTACCAAAGCCGACCGTCGTTGTCGATGATGTTAAAGAACTCGAAGAACGTAAAGAAGCTGCTTTACAAAAGAAGGCCAACGCTACAGAAGCCGAATGCGAAGAAGGTTCT------------------------------------------------------------------------------------------------AACAATTCTACT---------------------------------------------------------------------------------GTTTCAGAGCAGCTTACGGACAAGAGAGTCAAACGTAAAGCGGCAGCGGTGGCAGGAGCTGTCATCGCAGTTTCCAAGTTTACAATAGGAATCCTCCAAGAAATACTCAGGATACTAAGATGTATCGAA------CGCAAGATCGCCATTGGTGTTGGCAACGAATCTGGACATACCTGGAAATCATTGGGTATCTACTATAGCTCTGGCACG---TCTGACGTGGAC------ATTCCATATAAAGTTGAAAATGGT------GAAGCCGTCCTTTACAGTGCGCGGAAAACAGAAGGTCCC------GTTGCAAGGGGGGCCGTTGGAGTGTTCGCTTATGAAATG------AGC---GATGGCAAC---------ACTCTGGGTGTTCTTTACCATGTTCCCTTCGAC------------TACAACTTGTACTCC------------------------------------------------AACTTGTGGAACGCCAAAGTCTACCCTGGA---------ATCAAGCGCGCCAGCGAAAGTATGTACGACGATCTTTAC---GATGATTCCAAG---------CCATTCAAAGCTGATGAT---TGGCATACTCGGACTCTCGGATAT---GGACTCAAGATG---ATAGGATTT---------------ATGACAAATTCTGGCCAGGCAGCCTTGGAAATACATGTCTGCAACGTTTCTTATCAGTGTTTTCCTTCTCATCCGAAGCTTACCGAAACGGGCAAAACGCTTTGGCAGCAGGAGAATATCGGTTTTTGCCCGAACCTTGCTAATCGTTATATGGTACTTTTTCTTGCTCTAATA------TTTTGTATCATTGAACAT-
>GB47_Haloclava_producta
------------------------------------------------------------------ATGAAACGTTTCATCACCTTGTGTGTCGTTCTGTCGATGATCTATGCGACTGTTGCTTTACCAAAGCCGACCGTCGTTGTCGATGATGTTAAAGAACTCGAAGAACGTAAAGAAGCTGCTTTACAAAAGAAGGCCAACGCTACAGAAGCCGAATGCGAAGAAGGTTCT------------------------------------------------------------------------------------------------AACAATTCTACT---------------------------------------------------------------------------------GTTTCAGAGCAGCTTACGGACAAGAGAGTCAAACGTAAAGCGGCAGCGGTGGCAGGAGCTGTCATCGCAGTTTCCAAGTTTACAATAGGAATCCTCCAAGAAATACTCAGGATACTAAGATGTATCGAA------CGCAAGATCGCCATTGGTGTTGGCAACGAATCTGGACATACCTGGAAATCATTGGGTATCTACTATAGCTCTGGCACG---TCTGACGTGGAC------ATTCCATATAAAGTTGAAAATGGT------GAAGCCGTCCTTTACAGTGCGCGGAAAACAGAAGGTCCC------GTTGCAAGGGGGGCCGTTGGAGTGTTCGCTTATGAAATG------AGC---GATGGCAAC---------ACTCTGGGTGTTCTTTACCATGTTCCCTTCGAC------------TACAACTTGTACTCC------------------------------------------------AACTTGTGGAACGCCAAAGTCTACCCTGGA---------ATCAAGCGCGCCAGCGAAAGTATGTACGACGATCTTTAC---GATGATTCCAAG---------CCATTCAAAGCTGATGAT---TGGCATGTTCAGTATCTTGGATAT---GGACTCAAGATA---CGTGGATTC---------------ATGACAAGTTCTAGCAAGGCAACCTTGCAAATATATGTGAACAAAACTAAC---------GTTCCTGATTTTGATATCCCTGCCCCTGTTGGCAATACCTCAAAGCAGCAGAATAATTTCGGTTTT---------------------TATACAGTACTTTTTCTTGCTCTAATACCTTGTCTATGTATCATAGAACAT-
>GB48_Haloclava_producta_G
---------------------------------------------------------------------------------------------------------------------------------------------------------TTGATTAAGAAA------------------------------------------------------------------------------------------------------------------------------------------------------------------------------------------------------------------------------------------------------------------CCCAAATCTCCCTTATTTTTATCATCAGGGGAGAATGTATACGAGAGAGATGCAGGGGCTGTCATCGCAGGGGCCCAGCTTGGCGTGAATATCCTCAATAACATCCTCACTGCAATAGGAAGCGTGAGC------CGCAAGATTGCCATTGGTGTTGACAACGAATCTGGGGGAACCTGGACAGCAATGAACGTCAAATTCGTCTCCGGTAGC---TCAGATATAACT------CTTCCATATCAAGTTGATAATACT------AAAGCCCTTCTGTACACCGCGCGTAAACCAATCGGTCCT------GTCATGACGGGTACTGCAGGAGTGCTCACTTACAGAATG------AGC---GATGGCAAC---------ACCCTAGCAGTGATGTTTAGCGTTCCGTATAAC------------AAAGTTCTCTATCGC------------------------------------------------AATTGGTGGAATGTGAGGATCTTCTCGGGG---------CAAAAGCGGGCTGACCTTGAAATGTGGCGACAACTTTAC---CACAGTTCAGGT---------CAACCATTGAGAGCAAACTATTGGCATCATAGAGGTCTTGGACAT---GGACTTAACATG---AGAGGATAC---------------ATGTCTAGTTCTAGCGAGGCTACCTTGGAAATACATATCAGTAAGGTTAACAAACAT----------------------------------------------------------------------------------------------------------------------------------------------
>GB49_Haloclava_producta_G
------------------------------------------------------------------------------------------------------------------------------------------------------------------------------------------------------------------------------------------------------------------------------------------------------------------------------------------------------------------------------------------------------------------------------------------------------------------------------------------------------------------------------------------------------------------------------------ATTGCCATTGGTGTTGACAACGAATCTGGGGAAACCTGGACAGCAATGAACGTCAAATTCGTCTCCGGTAGC---TCAGATATAACT------CTTCCATATCAAGTTGATAATACT------AANACCCTTCTGTACACCGCGCGTAAGCCAATCGGTCCT------GTCATGACGGGTACTGCAGGAGTGCTCACTTACAGAATG------AGC---GATGGCAAC---------ACCCTAGCAGTGATGTTTAGCGTTCCGTATAAC------------AAAGTTCTCTACCGC------------------------------------------------AATTGGTGGAATGTGAGGATCTACCCGGGG---------AAAAAGCGGGCTGACTTTGAAATGTGGCGCCAACTTTAC---CACAGTTCAGGT---------CTACCGTTGAGAGCAAACTATTGGCATCATAGAGGTCTTGGACAT---GGACTTAACATG---AGAGGATAC---------------ATGTCTAGTTCTAGCGAGGCTACCTTGGAAATACATATCAGTAAGGTTAACAAACAT----------------------------------------------------------------------------------------------------------------------------------------------
>GB50_Heteractis_crispa
---------------------------------------------------------------------------------------------------------------------------------------------------------------------------------------------------------------------------------------------------------------------------------------------------------------------------------------------------------------------------------------------------------------------------------------------------------------------------------------------------------------------------------------------------------------------------------------------------------------------------------------------------------------------------------------------------------------------------------------------------------------------------------------------------------------------------------------GCAGTGTTATTCAGCGTCCCCTATGAC------------TATAACCTCTATAGC------------------------------------------------AACTGGTGGAATGTCAAGGTCTACAGCGGA---------AAAAGGACAGCAGATCGATCGATGTACACGGACCTCTAC---TACTATGCGTCT---------CCATTCAAAGGAAACAATGGATGGCACGAAAGAAGCCTTGGCTAC---AGATTGAAGAGC---ATCGGTCAC---------------ATGAACAGCTCTGGACAAGCGATCCTGAATATCAAGGTGAAACGCGCT-------------------------------------------------------------------------------------------------------------------------------------------------------
>GB51_Heteractis_crispa
---------------------------------------------------------------------------------------------------------------------------------------------------------------------------------------------------------------------------------------------------------------------------------------------------------------------------------------------------------------------------------------------------------------------------------------------------------------------------------------------------------------------------------------------------------------------------------------------------------------------------------------------------------------------------------------------------------------------------------------------------------------------------------------------------------------------------------------------------------------------------------------------------------------------------------------------AACTGGTGGAATATCAAGATCTATGAAGGA---------AATATTGAAGCGAACGAATGGATGTACGAAGACCTCTAC---TACTATGCGGAT---------CCATTCGAAGGGGACAATTCCTGGGAGTATGCAAACCTTGGAGAG---GAATTGAAGATA---GCCGGTTTC---------------ATGACCAGCAGCGGAGAAGCGTTACTGGACATCCACGTGATGCCCCGT-------------------------------------------------------------------------------------------------------------------------------------------------------
>GB52_Heteractis_crispa
------------------------------------------------------------------------------------------------------------------------------------------------------------------------------------------------------------------------------------------------------------------------------------------------------------------------------------------------------------------------------------------------------------------------------------------------------------------------------------------------------------------------------------------------------------------------------CGAAAGATCGCCATCGGTGTCGCCAACGAGTCGGGCATGGACTGGCAGGGAAAAAACGCGTACTATCATTCCGGGACC---TCTGATACTATT------CTCCCACAGTTTGTGCCAAATGAT------AAAGCACTTCTCTATGACGGTCGGAAAACTCACGGCCCA------GTCGCAACAGGTGCGGTCGGAGTTGTTGCTTATCATATG------AGC---GATGGTACC---------ACACTGGGAATTTTATTCAGCGTCCCCTTTGAT-------------------------------------------------------------------------------------------------------------------------------------------------------------------------------------------------------------------------------------------------------------------------------------------------------------------------------------------------------------------------------------------------------------------------------------------------------------------------------
>GB53_Heteractis_crispa
---------------------------------------------------------------------------------------------ATGAGTCGCCTGATCGTCGTTTTCATCGTCGTTTGGATGATATGCGGAGCCGTTGCCCTGTCGTCTACCAAG------------------------------------------------------------------------------------------------------------------------------------------------------------------------------------------------------------------------------------------------------------------ATGGCAGATGAAGAAGAAAAGAAAGATGAAAAGAGGAAACCCGGGGCCGTGGCTGGTGCTGTCATTGACGGTATATCCTTGACCTTTGATGTCTTGAAAACAGTACTCGCTGCAATTGGTAGTGTCAAT------CGAAAGATCGCCATCGGTGTCGACAACGAATCGGGCGGGCAATGGACAGGGAAAAACGTATACTTCTATTCAGGGACC---TCTGATGTTCAC------CTCCCTGAGTATGTGCCAAGTGGT------AAAGCGCTCCTCTATTCCGCTCGCAAATCTAATGGCCCA------GTCGCAACAGGTGTGGTCGGAGTTATGGCTTATCACATG------GGC---GATGGAAAC---------ACACTGGGGATTTCATTCAGCGTCCCCTTTGAT------------TAT----------------------------------------------------------------------------------------------------------------------------------------------------------------------------------------------------------------------------------------------------------------------------------------------------------------------------------------------------------------------------------------------------------------------------------------------------------------
>GB54_Heteractis_crispa
------------------------------------------------------------------------------------------------------------------------------------------------------------------------------------------------------------------------------------------------------------------------------------------------------------------------------------------------------------------------------------------------------------------------------------------------------------------------------------------------------------------------------------------------------------------------------------------------------------------------------------------------------------------------------------------------------------------------------------------------------------------------------------------------------------------------------------------------------------------------------------------------------------------------------------------------TGGTGGAATGTCAAGATCTATCCAGGA---------AAAGTGACAGCGAACAATGGGATGTACAATAACCTCTAC---TATGATGCGAAT---------CCATTCAGAGGGAACGATTCCTGGGAGTATAGAAACCTTGGATAT---GGATTGAGGATG---AAAGGTTAC---------------ATGAACAGCTCCGGACAAGCGTTTCTTGAAATCAGGGTGACGCGCACC-------------------------------------------------------------------------------------------------------------------------------------------------------
>GB55_Heteractis_crispa
---------------------------------------------------------------------------------------------ATGAGTCGCCTGATCGTCGTTTGCATTGTCATTTCGATGATATGCGGAGCCCTTTCCTTGTCGTCAACCAAG------------------------------------------------------------------------------------------------------------------------------------------------------------------------------------------------------------------------------------------------------------------ATGGCTGATGAAAAAAAAGAAAAAGATGAAAAACAGAAACCCAAAATCTCGGGTGGTACTGTTATTGCAGCTGGTAGATTGACCCTGGATCTCTTGAAAACGTTGCTCGGTACACTTGGTAGTATCTCT------AGAAAGATTGCAATTGGTGTTGACAACGAGACGGGTGGGCTAATTACAGGAAATAACGTATACTTCCGTTCCGGGACC---TCTGATGACATC------CTCCCTCATCGTGTGGAAAGTGGT------GAAGCGCTTCTCTATACAGCTCGCAAAACTAAAGGCCCA------GTCGCAACAGGTGCCGTTGGAGTATTTACTTATTACTTG------AGC---GATGGAAAC---------ACACTGGCAGTGTTATTCAGCGTCCCCTTTGAT------------TATAACTTCTACAGC------------------------------------------------AACTGGTGGAATGTCAAGATCTATTCAGGA---------AAAAGGAATGCGGACTATGATATGTACCATGAGCTGTAC---TATGATGCGAAT---------CCATTCGAGGGGAACGATACCTGGGAGTATAGATACCTTGGATAT---GGAATGAGGATG---GAAGGTTAC---------------ATGAACAGCCCCGGAGAAGCGATTCTTAAAGTCACGGTGATGCCCGAT-------------------------------------------------------------------------------------------------------------------------------------------------------
>GB56_Heteractis_crispa
---------------------------------------------------------------------------------------------------------------------------------------------------------------------------------------------------------------------------------------------------------------------------------------------------------------------------------------------------------------------------------------------------------------------------------------------------------------------------------------------------------------------------------------------------------------------------------------------------------------------------------------------------------------------GACATA------CTTCCATGCGACATTCCAACCAAT------ACGACTCTTATTTACAGCGCTCACAAGACCACTGGGCCC------GTGGCTACTGGAGCTGTTGGTGTGTTTGCCTACCAGATG------AAC---GAAGGCTTC---------ACTTTAGCTGTCATGTTCAGCGTTCCTTTCGAC------------TACACCTACTATGAA------------------------------------------------AACTGGTGGAACGTCAAAGTGTACAAAGGA---------AAGAAACCCGCAGATAAAACGATG-------------------------------------------------------------------------------------------------------------------------------------------------------------------------------------------------------------------------------------------------------------------------------------------------------------------------------------
>GB57_Heteractis_crispa
------------------------------------------------------------------------------------------------ATGAGTCGCCTGATCATCGTTTTCATTGTCGTCTCACTGATATGCGGATCCATCGCCTTGCCGTCGAAA------------------------------------------------------------------------------------------------------------------------------------------------------------------------------------------------------------------------------------------------------------------AACATGGCTAATGAAGACGAGAAAGATGAAAAGAGAAACCCTCTCGCCGTAGCAGGTGCTGTCATCGAGGGTGGAACCTTGACCGTTACCATCTTGGAAAAGGTGCTCCAAGCAATTGGTAGTGTCTCA------CGAAAGATCGCCATTGGTATCGACAACGAGTCGGGCTTATCATGGACAGCCAAGAACGCATACTTCGTGTCTGGAACC---TCTGATGTCACC------CTTCCTTATTCAGTGAGAAGTGGT------AAAGCACTTCTCTACGACGCGCAGAAAACTCGTGGCCCA------GTCGCGACAGGTGCGGTTGGAGTACTTGCCTATCACATG------AGC---GATGGAAAC---------ACACTGGCA-------------------------------------------------------------------------------------------------------------------------------------------------------------------------------------------------------------------------------------------------------------------------------------------------------------------------------------------------------------------------------------------------------------------------------------------------------------------------------------------------------
>GB58_Heteractis_crispa_G
------------------------------------------------------------------ATGAACCATTTCATCACCTTGTGTCTCTTCGCTGTCATGTTCGGGACGACCATCGCTATCCCA---ATGGAGGACATTTCGAAGGACGAAGCCATCGAA------------------------------------------------------------------------------------------------------------------------------------------------------------------------------------------------------------------------------------------------------------------ACCATCCCGCAAAGAAAGCTTGAGGTTCCCAACGAGAAAGGCGCTGGCGTAGCCGAGGCCGTAATTGAAGGCGCAAAACTTACCTTCGAAGTCCTTGACAAAATACTCAGTGTGCTTGGGGATATTTCG------CGCAAGATTGCTATTGGTGTKGACAACGAGACGTGGGGGGAATGGACGGCAAATAACGTATACTACTTTTCTGGTACC---TCATATGCGTTG------CTTCCCGAGACAGTCCCGAACACC------AAAGCGTTCCTCTACAACGCCCAGAAGACCARTGGGCCT------GTAGCAACTGGCGCTGTTGGAGTACTGACCTATAGCATG------AGC---GATGGAAAT---------ACACTTGCCGTCCTTTTCAGTGTTCCTTTCGAC------------TACGACCTGTACAGC------------------------------------------------AACTGGTGGAACGTCAAGGTCTACAGTGGA---------AATGTACCCGCTAGCTATGACATGTACAAGGAGCTCTAC---TATTACGCCGAT---------CCATTCGAAGGGGACGACGGCTGGCACGAGAGATCACTTGGATAT---GGATTGAAGATG---AAGGGAATC---------------ATGAATAGCGCAGGCGAAGCGAAATTGCAAATCCGTGTGACCCGTCTCTTA----------------------------------------------------------------------------------------------------------------------------------------------------
>GB59_Heteractis_crispa_G
------------------------------------------------------------------ATGAACCATTTCATCACCTTGTGTCTCTTCGCTGTCATGTTTGGGGCGACCATCGCTTTCCCA---ATGGAGGACATTTCGAAGGACGAAGCCATCGAA------------------------------------------------------------------------------------------------------------------------------------------------------------------------------------------------------------------------------------------------------------------ACCATCCCGCAAAGAGAGCTTGAGGTTCCCGACAAGAAAGGCGCTGACGCAGCCGGGTCCGTAATTGAAGGCGGAAGCCTTACATTCGAAGTCCTTGACAAAGTACTCAGTGCGCTTGGGGATATTTCG------CGCAAGATTGCTATTGGTGTTGACAACGAGTCGGGGAGGGAATGGATGGCAAAGAACGTGTACTACTTTTCTGGTACC---TCATATGCGTTG------CTTCCCGAGACAGTCCCGAACACA------AAAGCGTTCCTCTACGACGCCGAGAAGACCAGTGGGCCT------GTAGCAACTGGCGCTGTTGGAGTACTGACCTATGGCATG------AGC---GATGGAAAT---------ACACTTGCCGTCCTTTTCAGTGTTCCTTTCGAC------------TACGACCTGTACAGC------------------------------------------------AACTGGTGGAACGTCAAGGTCTACGGTGGA---------AATGTACCCGCTTCCTATGACATGTACAAGGAACTCTAC---TATTACGCCGAT---------CCATTCGAAGGGGACGACGGGTGGCACGAGAGATCACTTGGATAT---GGATTGAAGATG---AAGGGAATC---------------ATGAATAGCGCAGGCGAAGCGAAATTGCAAATCCGTGTGAGCCGTGGCTGG----------------------------------------------------------------------------------------------------------------------------------------------------
>GB60_Heteractis_crispa_G
------------------------------------------------------------------ATGAACCGTCTCATCATCTTGTGTCTCTTCGCTGTCATGTTCGGGGCGACTATCGCCTTCCCA---ATGAAGGACATTTCGAAGGACGAAGCCATCGAA------------------------------------------------------------------------------------------------------------------------------------------------------------------------------------------------------------------------------------------------------------------ACCATCTCGCAAAGAGAGCTTGAGGTTCCTGAAAAGAAGAGCCTTGCCGTAGCCGGGGCCGTAATGCAAGGCGCAGACCTTACCTTCAAAATCCTTGACAAAATACTCACTGTGCTTGGGGATATTTCG------CGCAAAATTGCTGTTGGTGTTGACAACGAGTCGGGGGGGAAATGGACGGCAAAGAACGTGTACTACTTTTCTGGTACC---TCACATGTGCAT------CTTCCCGAGACAGTCCCGAACACC------AAAGCATTCCTCTACAACGCCCAGAAGAACGATGGGCCA------GTAGCAACTGGCGTTGTTGGAGTACTGACCTATGGCATG------AGC---AATGGAAAT---------ACACTTGCCGTCCTTTTCAGTGTTCCTTACGAC------------TACAACCTGTACAGC------------------------------------------------AACTGGTGGAACGTCAAGGTCTACAAAGGA---------AACAAACGCGCCGACTATAACATGTACAAGGATCTCTAC---TATAACGCCAAA---------CCATTCAAAGGGGACGACGGCTGGCACGAGAGATCACTTGGATAT---GGATTGAAGATG---AAAGGGATC---------------ATGAATAGCTCAAGCCAAACGAAATTGCAAATCCGTGTGAGCCGTGGC-------------------------------------------------------------------------------------------------------------------------------------------------------
>GB61_Heteractis_crispa_G
------------------------------------------------------------------ATGAACCGTCTCATCATCTTGTTTCTCTTCGCTRTCATGTACGGGGCGACCACCGCCTTCCCA---ATGGAGGACATTTCGAAGGACGAAGCCATCGAA------------------------------------------------------------------------------------------------------------------------------------------------------------------------------------------------------------------------------------------------------------------ACCATCTCGCAAAGAGAGCTTGAGGTTCCTGAAAAGAAGAGCCTTGCCGTAGCCGGGGCCGTAATGGAAGGCGCAGGCCTTACCTTCAACATCCTTGAAAAAATACTCACTGCGCTTGGGGATATTTCG------CGCAAGATTGCTGTTGGTGTTGACAACGAGTCGGGGGGGAAATGGACGGCAAAGAACGTGTACTACTTTTCTGGTACC---TCACACGCACAT------CTTCCCGAGACMGTCCCGAACACC------AAAGCGTTCCTCTACAACGCMCAGAAGAGCAATGGGCCW------GTAGCAACTGGTGTTGTTGGAGTACTGACCTATGGCTTG------AGC---AATGGAAAC---------ACACTTGCCGTCCTTTTCAGTATTCCTTACGAC------------TACAACCTGTACAGC------------------------------------------------AACTGGTGGAACATCAAGGTCTACAGTGGA---------AACAAACGCGCTGACTATAACATGTACTACGATCTCTAC---TATTACGCCAAT---------CCATTCAAAGGAGACGACGGCTGGCACGAGAGATCGCTTGGATAT---GGATTGAAGATG---AAGGGGATC---------------ATGAATAGCTCAGGCCAGGCAAAATTACAAATCCGTGTGAGCCGTGGC-------------------------------------------------------------------------------------------------------------------------------------------------------
>GB62_Heteractis_crispa_G
------------------------------------------------------------------ATGAACCATTTCATCACCTTGTGTCTCTTCGCTGTCATGTTTGGGGCGACCATCGCTTTCCCA---ATGGAGGACATTTCGAAGGACGAGGCCATCGAA------------------------------------------------------------------------------------------------------------------------------------------------------------------------------------------------------------------------------------------------------------------ACCATCTCGCAAAGAGAGCTTGAGGTTCCCGACAAGAAAAGCGTTGCCGTAGCCGGGGCCGTAATGGAAGGCGCAGGCCTTACCTTTGAAATCCTTGACAAAGTACTCACTGTGCTTGGGGATATTTCG------CGCAAGATTGCTGTTGGTGTTGACAACGAGTCGGGGGGGAAATGGACGGCAAAGAACGTGTACTACTTTTCTGGTACC---TCACATGTGCAT------CTTCCCGAGACAGTCCCGAACACC------AAAGCGTTCCTCTACAACGCCCAGAAGAACGATGGGCCA------GTAGCAACTGGCGTTGTTGGAGTACTGACCTATGGCATG------AGC---GATGGAAAT---------ACACTTGCCGTCCTTTTCAGTGTTCCTTTCGAC------------TACAACCTGTACAGC------------------------------------------------AACTGGTGGAACGTCAAGGTCTACAGTGGA---------AATAAACGCGCTGACTATAACATGTATTACGATCTCTAC---TATTACGCCAAT---------CCACTCAAAGGGGACGACGGCTGGCACGTGAGATCACTTGGATAT---GGATTGAAGATG---AAGGGAATC---------------ATGAATAGCTCAGGCCAAGCGAAATTGCAAATCCGTGTGAGCCGTGGC-------------------------------------------------------------------------------------------------------------------------------------------------------
>GB63_Heteractis_crispa_G
------------------------------------------------------------------ATGAACCGTCTCATCATCTTGTGTCTCTTCGCTGTCATGTTCGGGGCGACCATCGCCTTCCCA---ATGGAGGACATTTCGAAGGACGAAGCCATCGAA------------------------------------------------------------------------------------------------------------------------------------------------------------------------------------------------------------------------------------------------------------------GCCATCTCGCAAAGAGAGCTTGAGGTTCCCGTCAAGAAAAGC------GTTGCCGGAACCGTAATCAAAGGCGCAGGCCTTAACGCCAAAATCCTTGACAAACTTCTCACTGAGATTGGGGGTTATATG------CGCGAGATTGCTATTGGTGTTGACAACGAGTCGGGGGGGAAATGGACAGCAAAGAACGTGTACTTCTTTTCTGGTACC---TCACATGCGCAT------CTTCCCGAGACAGTCCCGAACACC------AAAGCATTCCTCTACAACGCCCGGATGAACAGTGGGCTA------GTATTTTCTGGTGCTATTGGAGTACTGACCTATGGCTTG------AGA---GATGGAAAT---------ACACTTGCCGTCCTTTTCAGTGTTCCTTACAAC------------TACCTGCTGCACAGC------------------------------------------------AACTGGTGGAACGTCAAGGTCTACAGTGGA---------AATAAACCCGCTGACTATAACATGTTCTACGATCTCTAC---TATTACGCCAAA---------CCATTCAAAGGAGACGACGGCTGGCACGAGAGATCGCTTGGATAT---GGATTGAAGATG---AAAGGAATT---------------ATGAATAGCGCAGGCCATGCAAAATTGCAAATCCGTGTGAGCTGTGTGAGCTGTTATAACTAC----------------------------------------------------------------------------------------------------------------------------------------
>GB64_Heteractis_crispa_G
------------------------------------------------------------------------------------------------------------------------CAGAAACCGATATTTACCATTTTCTGGAAACATRAAGATNGRWTT------------------------------------------------------------------------------------------------------------------------------------------------------------------------------------------------------------------------------------------------------------------TTTTATTTNCTCTACTCTWACATAGATGAAARGARGAAAYCCGSGGCCGTGGCTGGTGCTGTCATTGACGGTATAKCCTTGACCTTTGATGTCTTGAAAACAGTACTCGCTGCAATTGGTAGTGTCAAT------CGAAAGATCGCCATCGGTGTCGACAACGAATCGGGCRKGCAATGGASAGGGAAAAACGTATACTTCTATTCAGGGRCC---TCTGATGTTCAC------CTCCCTGAGTATGTGCCAAGTGGT------AAAGCGCTCCTCTATTCCGCTCGCAAATCTAATGGCCCA------GTCGCAACAGGTGTGGTCGGAGTTATGGCTTATCACATG------GGC---GATGGAAAC---------ACACTGGGGATTTTATTCAGCGTCCCCTATGAT------------TATAACCTCTACAGT------------------------------------------------AACTGGTGGAATGTCAAGATCTATGGAGGA---------CATACGGCAGCGGCCAAATGGATGTACAACGACCTGTAC---TATGATGCGAAT---------CCATTCAGAGGGAACGATTCCTGGGAGTATAGAAACCTTGGATAT---GGATTGACGATG---AAAGGTTAC---------------ATGAACAGCTCCGGACAATCGTTTCTTGATATCAAGGTGACGCGCACC-------------------------------------------------------------------------------------------------------------------------------------------------------
>GB65_Heteractis_crispa_G
------------------------------------------------------------------------------------------------------------------------------------------------------------------------------------------------------------------------------------------------------------------------------------------------------------------------------------------------------------------------------------------------------------------------------------------------------TCTTACATAGATGAAAAACAGAAACCCAAAATCTCGGGTGGTACTGTTATTGCAGCTGGGAGATTGACCCTGGATCTCTTGAAAACGTTGCTCGGTACACTTGGTAGTATCTCT------AGAAAGATTGCAATTGGTGTTGACAACGAGACGGGTGGGCTAATTACAGGAAATAACGTATACTTCCGTTCCGGGACC---TCTGATGACATC------CTCCCTCATCGTGTGGAAAGTGGT------GAAGCGCTTCTCTATACAGCTCGCAAAACTAAAGGCCCA------GTCGCAACAGGTGCCGTTGGAGTATTTACTTATTACTTG------AGC---GATGGAAAC---------ACACTGGCAGTGTTATTCAGCGTCCCCTTTGAT------------TATAACTTCTACAGC------------------------------------------------AACTGGTGGAATGTCAAGATCTATTCAGGA---------AAAAGGAATGCGGACTATGATATGTACCATGAGCTGTAC---TATGATGCGAAT---------CCATTCGAGGGGAACGATACCTGGGAGTATAGATACCTTGGATAT---GGAATGAGGATG---GAAGGTTAC---------------ATGAACAGCCCCGGAGAAGCGATTCTTAAAGTCACGGTGATGCCCGAT-------------------------------------------------------------------------------------------------------------------------------------------------------
>GB66_Heteractis_crispa_G
------------------------------------------------------------------------------------------------------------------------------------------------------------------------------------------------------------------------------------------------------------------------------------------------------------------------------------------------------------------------------------------------------------------------------------------------------------------------------ATGGCTGCCGCTGCCCGGGTTGTCGCTGCCGGAGCTCCTATAGGAGCAGATGCCTTGGGCCAAACACTTTCCTCTTTGGGCGACATCTCG------CGCAAGATCGCCATTGGAGTCACCAACGACACAAGCCAAGACTGGACTGCCTTGAACACGTACTTCTTCTCCGGCACA---TCAGATGACATA------CTTCCATGCGACATTCCAACCAAT------ACGACTCTTATTTACAGCGCTCACAAGACCACTGGGCCC------GTGGCTACTGGAGCTGTTGGKGTGTTTGCCTACCACATG------AAC---GRAGGCTTC---------ACTTTAGCTGTCATGTTCAGCGTTCCTTTCGAC------------TACACCTACTATGAA------------------------------------------------AACTGGTGGAACGTCAAAGTGTACAAAGGA---------AAGAAACCCGCAGATAAAACGATGTACAAGGATCTGTAC---TACGAATCCGAT---------CCTTTTAAAGGTGACGACAGTTGGCACGAGAAGACCSTTGGCTAC---GGTTTGCATGTA---CGGGGATGT---------------ATGGCTAGCTCTGGGAAAGCCACCTTGGAAATACGTGTGAGGAATAGYAGCAAA-------------------------------------------------------------------------------------------------------------------------------------------------
>GB67_Macrodactyla_doreensis
---------------------------------------------------------------------------------------------------------------------------------------------------------------------------------------------------------------------------------------------------------------------------------------------------------------------------------------------------------------------------------------------------------------------------------------------------------------------------------------------------------------------------------------------------------------------------------------------------------------------------------------------------------------------------------------------------------------------------------------------------------------------------------------------------------------------------------------------------------------------------------------------------------------------------------------------------------GTCAAGGTCTACAGCGGA---------AAAAGGACAGCAGATCGATCGATGTACACGGACCTCTAC---CACTATGCGTCT---------CCATTCAAAGGAAACAATGGATGGCACGAAAGAAGCCTTGGCTAC---AGATTGAAGAGC---ATCGGTCAC---------------ATGAACAGCTCTGGACAAGCGATCCTGAATATCAAGGTGAAACGCGCT-------------------------------------------------------------------------------------------------------------------------------------------------------
>GB68_Macrodactyla_doreensis
------------------------------------------------------------------------------------------------AGTCGCCTGATCGTCGTTTTCATCGTCGTTTGGATGATATGCGGAGCCGTTACCCTGTCTTCTACCAAG------------------------------------------------------------------------------------------------------------------------------------------------------------------------------------------------------------------------------------------------------------------ATGGCAGATGAAGAAGAAAAGGAAGATGAAAGGAAAAAATCCGCGGCCGTGGCTGGTGCTGTCATTGACGGTATAGCCTTGACCTTTGATGTCTTGAAAACAATACTCGCTGCAATTGGTAGTGTCAAT------CGAAAGATCGCCATCGGTGTCGACAACGAATCGGGCTTGCAATGGAGAGGGAATAACGTATACTTCTATTCAGGGACC---TCTGATGTTCAC------CTCCCTGAGTATGTGTCAAGTGGT------AAAGCGCTCCTCTATTCCGCTCGCAAATCTAATGGCCCA------GTCGCAACAGGTGTGGTCGGAGTTATGGCTTATCACATG------GCC---AATGGAAAC---------ACACTGGGGATTTTATTCAGCATCCCCTTTGAT------------TATAACCTCTAC-------------------------------------------------------------------------------------------------------------------------------------------------------------------------------------------------------------------------------------------------------------------------------------------------------------------------------------------------------------------------------------------------------------------------------------------------------
>GB69_Macrodactyla_doreensis
------------------------------------------------------------------------------------------------------------------------------------------------------------------------------------------------------------------------------------------------------------------------------------------------------------------------------------------------------------------------------------------------------------------------------------------------------------------------------------------------------------------------------------------------------------------------------------------------------------------------------------------------------------------------------------------------------------------------------------------------------------------------------------------------------------------------------------------------------------------------------------------------------------------------------------------------TGGTGGAATGTCAAGATCTATGGAGGA---------ACTCGGCCAGCGGACAAGGGGATGTACAACGACCTATAC---TATGATGCGGAT---------CCATTCAGAGGGAACGATTCCTGGGAGTATAGAAACCTTGGATAT---GGATTGAGGATG---AAAGGTTAC---------------ATGAACAGCTCCGGACAATCGTTTCTTGATATCAAGGTGATTCGCACC-------------------------------------------------------------------------------------------------------------------------------------------------------
>GB70_Macrodactyla_doreensis
---------------------------------------------------------------------------------------------ATGAGTCGCCTGATCGTCGTTTTCATTGTTATTTCGATGATATGCGGAGCCATTTCCTTGTCGTCAACCAAG------------------------------------------------------------------------------------------------------------------------------------------------------------------------------------------------------------------------------------------------------------------ATGGCTGATGAAAAAAAAGAAAAAGATAAAAACAAGACAACCAAAATCGCGGGTGGTACTGTCATTGCAGCTGCGCAATTGACCCTGGGGCTCTTAAAAACGTTGCTCGGTACAATTGGTAGTATCTCT------CGAAAGATTGCAGTCGGTGTTGACAACGAGACGGGTGGGCTAATTACAGGAAATAACGTATATTTCCGTTCCGGGACC---TCTGATGTCATC------CTCCCTCATCGTGTGAAAAGTGGT------GAAGCGCTTCTCTATACAGCTCGCAAAACTAAAGGCCCA------GTCGCAACAGGTGCCGTTGGAGTATTTACTTATTACTTG------AGC---GATGGAAAC---------ACACTGGCAGTGTTATTCAGCGTCCCCTTTGAT------------TATAACTTCTACAGC------------------------------------------------AACTGGTGGAATGTCAAGATCTATTCAGGA---------AAACGGAATGCGGACTATGATATGTACCATGAGCTGTAC---TATGATGCGAAT---------CCATTCGAGGGGGACGATACCTGGGAGTATAGATACCTTGGATAT---GGAATGAGGATG---GAAGGTTAC---------------ATGAACAGCCCCGGAGAAGCGATTCTTAAGATCACGGTGATGCCCGAT-------------------------------------------------------------------------------------------------------------------------------------------------------
>GB71_Macrodactyla_doreensis
------------------------------------------------------------------------------------------------------------------------------------------------------------------------------------------------------------------------------------------------------------------------------------------------------------------------------------------------------------------------------------------------------------------------------------------------------------------------------ATGGCTGCCGCCGCCCGGGTTGGCGCTGCCGGAGCTCCTTTAGGAGCAGATGCCTTGGGCCAAACACTTTCCTCTTTGGGCGACATCTCG------CGCAAGATCGCCATTGGAGTCACCAACGACACAAGCCAAGACTGGACTGCCTTGAACACGTACTTCTTCTCCGGCACA---TCAGATGACATA------CTTCCATGCGACATTCCAACCAAT------ACGACTCTTATTTACAGCGCTCACAAGACCACTGGGCCC------GTGGCTACTGGAGCTGTTGGTGTGTTTGCCTACCACATG------AAC---GGAGGCTTC---------ACTTTAGCTGTCATGTTCAGCGTTCCTTTCGAC------------TACACCTACTATGAA------------------------------------------------AACTGGTGGAACGTCAAAGTGTACAAAGGA---------AAGAAACCCGCAGATAAAACAATGTACAACGATCTGTAC---TACGAATCCAAT---------CCTTTTAAAGGTGACGATAGTTGGCACGAGAAGACCCTTGGCTAC---GGTTTGCATGTA---CGGGGATGT---------------ATGGCTAGCTCTGGGAAAGCCACCTTGGAAATATGTGTGAGGAATAGCAGCAAA-------------------------------------------------------------------------------------------------------------------------------------------------
>GB72_Macrodactyla_doreensis
------------------------------------------------------------------------------------------------------------------------------------------------------------------------------------------------------------------------------------------------------------------------------------------------------------------------------------------------------------------------------------------------------------------------------------------------------------------------------ATGGCTGCCGCCGCCCGGGTTGGCGCTGCCGGAGCTCCTTTAGGAGCAGATGCCTTGGGCCAAACACTTTCCTCTTTGGGCGACATCTCG------CGCAAGATCGCCATTGGAGTCACCAACGACACAAGCCAAGACTGGACTGCCTTGAACACGTACTTCTTCTCCGGCACA---TCAGATGACATA------CTTCCATGCGACATTCCAACCAAT------ACGACTCTTATTTACAGCGCTCACAAGACCACTGGGCCC------GTGGCTACTGGAGCTGTTGGTGTGTTTGCCTACCACATG------AAC---GGAGGCTTC---------ACTTTAGCTGTCATGTTCAGCGTTCCTTTCGAC------------TACACCTACTATGAA------------------------------------------------AACTGGTGGAACGTCAAAGTGTACAAAGGA---------AAGAAACCCGCAGATAAAACAATGTACAACGATCTGTAC---TACGAATCCAAT---------CCTTTTAAAGGTGACGATAGTTGGCACGAGAAGACCCTTGGCTAC---GGTTTGCATGTA---CGGGGATGT---------------ATGGCTAGCTCTGGGAAAACCACCTTGGTAATATGTGTGGAA-------------------------------------------------------------------------------------------------------------------------------------------------------------
>GB73_Macrodactyla_doreensis
------------------------------------------------------------------------------------------------------------------------------------------------------------------------------------------------------------------------------------------------------------------------------------------------------------------------------------------------------------------------------------------------------------------------------------------------------------------------------ATCAGGCCAAACCAAGAAATGGCTTTCGTTGTCGGAGCTTTAGGAGCAGGTGCCTTGGGCCAAACACTTTCCTCTTTGGGCGACATCTCG------CGCAAGATCGCCATTGGAGTCACCAACGACACAAGCCAAGACTGGACTGCCTTGAACACGTACTTCTTCTCCGGCACA---TCAGATGACATA------CTTCCATGCGACATTCCAACCAAT------ACGACTCTTATTTACAGCGCTCACAAGACCACTGGGCCC------GTGGCTACTGGAGCTGTTGGTGTGTTTGCCTACCACATG------AAC---GGAGGCTTC---------ACTTTAGCTGTCATGTTCAGCGTTCCTTTCGAC------------TACACCTACTATGAA------------------------------------------------AACTGGTGGAACGTCAAAGTGTACAAAGGA---------AAGAAACCCGCAGATAAAACAATGTACAACGATCTGTAC---TACGAATCCAAT---------CCTTTTAAAGGTGACGATAGTTGGCACGAGAAGACCCTTGGCTAC---GGTTTGCATGTA---CGGGGATGT---------------ATGGCTAGCTCTGGGAAAGCCACCTTGGAAATATGTGTGAGGAATAGC-------------------------------------------------------------------------------------------------------------------------------------------------------
>GB74_Macrodactyla_doreensis
------------------------------------------------------------------------------------------------------------------------------------------------------------------------------------------------------------------------------------------------------------------------------------------------------------------------------------------------------------------------------------------------------------------------------------------------------------------------------ATCAGGCCAAACCAAGAAATGGCTTTCGTTGTCGGAGCTTTAGGAGCAGGTGCCTTGGGCCAAACACTTTCCTCTTTGGGCGACATCTCG------CGCAAGATCGCCATTGGAGTCACCAACGACACAAGCCAAGACTGGACTGCCTTGAACACGTACTTCTTCTCCGGCACA---TCAGATGACATA------CTTCCATGCGACATTCCAACCAAT------ACGACTCTTATTTACAGCGCTCACAAGACCACTGGGCCC------GTGGCTACTGGAGCTGTTGGTGTGTTTGCCTACCACATG------AAC---GGAGGCTTC---------ACTTTAGCTGTCATGTTCAGCGTTCCTTTCGAC------------TACACCTACTATGAA------------------------------------------------AACTGGTGGAACGTCAAAGTGTACAAAGGA---------AAGAAACCCGCAGATAAAACAATGTACAACGATCTGTAC---TACGAATCCAAT---------CCTTTTAAAGGTGACGATAGTTGGCACGAGAAGACCCTTGGCTAC---GGTTTGCATGTA---CGGGGATGT---------------ATGGCTAGCTCTGGGAAAACCACCTTGGTAATATGTGTGGAA-------------------------------------------------------------------------------------------------------------------------------------------------------------
>GB75_Metridium_senile
---------------------------------------------------------------------------------------------------------------------------------------------------------------------------------------------------------------------------------------------------------------------------------------------------------------------------------------------------------------------------------------------------------------------------------------------------------------------------------------------------------------------------------------------------------------------------------------------------------------------------------------------------------------------------------------------------------------------------------------------------------------------------------------------------------------------------------------------------------------------------------------------------------------------------------------------------------------------TCAGGA---------AAAAGGAATGCGGACTATGATATGTACCATGAGCTGTAC---TATGATGCGAAT---------CCATTCGAGGGGAACGATACCTGGGAGTATAGATACCTTGGATAT---GGAATGAGGATG---GAAGGTTAC---------------ATGAACAGCCCCGGAGAAGCGATTCTTAAAGTCACGGTGATGCCCGAT-------------------------------------------------------------------------------------------------------------------------------------------------------
>GB76_Metridium_senile
------------------------------------------------------------------------------------------------------------------------------------------------------------TCAACCAAG------------------------------------------------------------------------------------------------------------------------------------------------------------------------------------------------------------------------------------------------------------------ATGGCTGATGAAAAAAAAGAAAAAGATGAAAAACAGAAACCCAAAATCTCGGGTGGTACTGTTATTGCAGCTGGTAGATTGACCCTGGATCTCTTGAAAACGTTGCTCGGTACACTTGGTAGTATCTCT------AGAAAGATTGCAATTGGTGTTGACAACGAGACGGGTGGGCTAATTACAGGAAATAACGTATATTTCCGTTCCGGGACC---TCTGATGTCATC------CTCCCTCATCGTGTG-------------------------------------------------------------------------------------------------------------------------------------------------------------------------------------------------------------------------------------------------------------------------------------------------------------------------------------------------------------------------------------------------------------------------------------------------------------------------------------------------------------------------------------------------------------------------------------------------------------------------------------------------
>GB77_Metridium_senile
------------------------------------------------------------------------------------------------------------------------------------------------------------TCAACCAAG------------------------------------------------------------------------------------------------------------------------------------------------------------------------------------------------------------------------------------------------------------------ATGGCTGATGAAAAAAAAGAAAAAGATGAAAAACAGAAACCCAAAATCTCGGGTGGTACTGTTATTGCAGCTGGTAGATTGACCCTGGATCTCTTGAAAACGTTGCTCGGTACACTTGGTAGTATCTCT------AGAAAGATTGCAATTGGTGTTGACAACGAGACGGGTGGGCTAATTACAGGAAATAACGTATACTTCCGTTCCGGGACC---TCTGATGACATC------CTCCCTCATCGTGTG-------------------------------------------------------------------------------------------------------------------------------------------------------------------------------------------------------------------------------------------------------------------------------------------------------------------------------------------------------------------------------------------------------------------------------------------------------------------------------------------------------------------------------------------------------------------------------------------------------------------------------------------------
>GB78_Sagartia_elegans
---------------------------------------------------------------------------ATGAAACATTTCATCATCTTGTGTCTCATCCTATCGGTAACTGTTGCTTACCAAAATCAAGAC---------------------------------------------------------------------------------------------------------------------------------------------------------------------------------------------------------------------------------------------------------------------------------------------GTCGCCCGCGATGACTATTATGCATCAGGGAAGAATGTTTACAAGAGAGCTGTTGGAGCTATCATAGCAGGGGCCCAGCTTGGCGTAGTTATCCTCAAAAACACACTCACTGCGATAGGGAGCGCCAGC------CGCAAGATTGCCATTGGTGTTGCCAACGAATCGGGAGGATCCTGGACAGCGATGAATGTATACTTTGCCTACGGTAGC---TCGGATATTACT------CTTCCATACACAGTTGATAATACT------GAAGCCCTTCTATACAGCGCGCGTAAGTCCATTGGCCCT------TTAAGTTCGGGAACCGCAGGGGTATTCACATACAGTATG------AGC---GATGGTAAT------TACACCCTAGCAGTGATGTTTAGGGTTCCATATAAC------------AAGGTTGTATACTCC------------------------------------------------AATTGGTGGAATGTGAGGATCTACTCGGGA---------CGACAGCGCGCTAACCGTGCTATGTGGCGCGAACTCCTC---CGCTCTTCTGGT---------AATCCGTTGAGTGCAAACCAATGGCATAGTAAGGATCTTGGACAT---GGACTTTCCGTG---AGAGGATTC---------------ATGACAAGTGCTCGCGAAGCTACCTTGGAAATACATGTCACCAGGGATGAT----------------------------------------------------------------------------------------------------------------------------------------------------
>GB79_Sagartia_elegans
---------------------------------------------------------------------------ATGAAACATTTCATCATCTTGTGTCTCATCCTATCGGTAACTGTTGCTTACCAAAATCAAGAC---------------------------------------------------------------------------------------------------------------------------------------------------------------------------------------------------------------------------------------------------------------------------------------------GTCGCCCGCGATGACTATTATGCATCAGGGAAGAATGTTTACAAGAGAGCTGTTGGAGCTATCATAGCAGGGGCCCAGCTTGGCGTAGTTATCCTCAAAAACACACTCACTGCGATAGGGAGCGCCAGC------CGCAAGATTGCCATTGGTGTTGCCAACGAATCGGGAGGATCCTGGACAGCGATGAATGTATACTTTGCCTACGGTAGC---TCGGATATTACT------CTTCCATACACAGTTGATAATACT------GAAGCCCTTCTATACAGCGCGCGTAAGTCCATTGGCCCT------TTAAGTTCGGGAACCGCAGGGGTATTCACATACAGTATG------AGC---GATGGTAAT------TACACCCTAGCAGTGATGTTTAGGGTTCCATATAAC------------AAGGTTGTATACTCC------------------------------------------------AATTGGTGGAATGTGAGGATCTACTCGGGA---------CGACAGCGCGCTAACCGTGCTATGTGGCGCGAACTCCTC---CGCTCTTCTGGT---------AATCCGTTGAGTGCAAACCAATGGCATAGTAAGGATCTTGGACAT---GGACTTTCCGTG---AGAGGATTC---------------ATGACAAGTGCTCGCGAAGCTACCTTGGAAATACATGTCACCAGGGATGAT----------------------------------------------------------------------------------------------------------------------------------------------------
>GB80_Sagartia_elegans
---------------------------------------------------CTGAAAAGCGCAATGAAACGTTTCATCATCTTGTGTGTTGTCGTTCTGTCGATGATCTATGCGACTGTTGCTTTACCTGAAAAGATGGGATGTGAACCCAGAGAAGAGGAGCTT------------------------------------------------------------------------------------------------------------------------------------------------------------------------------------------------------------------------------------------------------------------GTGAACAATACAGTCAAAGGAATTCCGGAAAAGGCTGCTCGGTCATTTCGTACATCCGGTGTCATCGCAGTGACTAAGCTTACTGTGCGTTTCCTACAGACAATCCTCGATATATTGGCAAATGTCGAA------CGCAAGATTGCCATTGGCGTTGTAAATCAATCTGGGGGCAACTGGACGGGATCAGGCTTGGAAACTTCATCTGGCACA---TCTGATGGGGTC------CTTCCATATGAAGTTATAAATGGC------AAAGCCCTCTACTTTACCGCTCGGAAAACAAGTGGTCCA------GTTTCGAGGGGAGCTGTTGGAGTGTTTACTTATCACATG------AGC---GATGGTAAT---------ACCCTGGCAGTTTATTACCATGTTCCCTTCGAC------------TACAACTTGTACTCC------------------------------------------------AACAAGTGGAACATCAAAGTCTACCCTGGG---------AAGCAGAAAGCAACCAGTGATATGCTCGATGAAATTTGC---GATGACAGT------------CCACTCAAGGCTCAACAG---TGGCATCATCGGGATCTTGGATAT---GATCTCAGGATG---AGAGGGTAC---------------ATGACAGGTTCTGGCCAGGCAACCTTGGAAATACATGTCTGCAACATTTCTGATCGGCAAAAGTGTCCTGAGGTGATCAATACTGGTTTTTGCCCGAACCTTGCGAACCATTATCATGTACTTTTTATTGCACTACTTGTATACCTATATCAG----------------------------------------------
>GB81_Sagartia_elegans
CTGCAGCAAGAAGGCATGGTTGGCTTCGTGTTCTTCAAAAGGTACGTTTTGTTCACCAGCGCAATGAAACGTTTCATCATCTTGTGTGTTGTCGTTCTGTCGATGATCTATGCGACTGTTGCTTTACCTGAAAAGATGGGATGTGAACCCAGAGAAGAGGAGCTT------------------------------------------------------------------------------------------------------------------------------------------------------------------------------------------------------------------------------------------------------------------GTGAACAATACAGTCAAAGGAATTCCGGAAAAGGCTGCTCGGTCATTTCGTACATCCGGTGTCATCGCAGTGACTAAGCTTACTGTGCGTTTCCTACAGACAATCCTCGATATATTGGCAAATGTCGAA------CGCAAGATTGCCATTGGCGTTGTAAATCAATCTGGGGGCAACTGGACGGGATCAGGCTTGGAAACTTCATCTGGCACA---TCTGATGGGGTC------CTTCCATATGAAGTTATAAATGGC------AAAGCCCTCTACTTTACCGCTCGGAAAACAAGTGGTCCA------GTTTCGAGGGGAGCTGTTGGAGTGTTTACTTATCACATG------AGC---GATGGTAAT---------ACCCTGGCAGTTTATTACCATGTTCCCTTCGAC------------TACAACTTGTACTCC------------------------------------------------AACAAGTGGAACATCAAAGTCTACCCTGGG---------AAGCAGAAAGCAACCAGTGATATGCTCGATGAAATTTGC---GATGACAGT------------CCACTCAAGGCTCAACAG---TGGCATCATCGGGATCTTGGATAT---GATCTCAGGATG---AGAGGGTAC---------------ATGACAGGTTCTGGCCAGGCAACCTTGGAAATACATGTCTGCAACATTTCTGATCGGCAAAAGTGTCCTGAGGTGATCAATACTGGTTTTTGCCCGAACCTTGCGAACCATTATCATGTACTTTTTATTGCACTACTTGTATACCTATATCAG----------------------------------------------
>GB82_Sagartia_elegans
CTGCAGCAAGAAGGCATGGTTGGCTTCGTGTTC------------------TTCAAAAGCGCAATGAAACGTTTCATCATCTTGTGTGTTGTCGTTCTGTCGATGATCTATGCGACTGTTGCTTTACCTGAAAAGATGGGATGTGAACCCAGAGAAGAGGAGCTT------------------------------------------------------------------------------------------------------------------------------------------------------------------------------------------------------------------------------------------------------------------GTGAACAATACAGTCAAAGGAATTCCGGAAAAGGCTGCTCGGTCATTTCGTACATCCGGTGTCATCGCAGTGACTAAGCTTACTGTGCGTTTCCTACAGACAATCCTCGATATATTGGCAAATGTCGAA------CGCAAGATTGCCATTGGCGTTGTAAATCAATCTGGGGGCAACTGGACGGGATCAGGCTTGGAAACTTCATCTGGCACA---TCTGATGGGGTC------CTTCCATATGAAGTTATAAATGGC------AAAGCCCTCTACTTTACCGCTCGGAAAACAAGTGGTCCA------GTTTCGAGGGGAGCTGTTGGAGTGTTTACTTATCACATG------AGC---GATGGTAAT---------ACCCTGGCAGTTTATTACCATGTTCCCTTCGAC------------TACAACTTGTACTCC------------------------------------------------AACAAGTGGAACATCAAAGTCTACCCTGGG---------AAGCAGAAAGCAACCAGTGATATGCTCGATGAAATTTGC---GATGACAGT------------CCACTCAAGGCTCAACAG---TGGCATCATCGGGATCTTGGATAT---GATCTCAGGATG---AGAGGGTAC---------------ATGACAGGTTCTGGCCAGGCAACCTTGGAAATACATGTCTGCAACATTTCTGATCGGCAAAAGTGTCCTGAGGTGATCAATACTGGTTTTTGCCCGAACCTTGCGAACCATTATCATGTACTTTTTATTGCACTACTTGTATACCTATATCAG----------------------------------------------
>GB83_Sagartia_elegans
---------------------------------CTGAAAAGGTACGTTTTGTTCACCAGCGCAATGAAACGTTTCATCATCTTGTGTGTTGTCGTTCTGTCGATGATCTATGCGACTGTTGCTTTACCTGAAAAGATGGGATGTGAACCCAGAGAAGAGGAGCTT------------------------------------------------------------------------------------------------------------------------------------------------------------------------------------------------------------------------------------------------------------------GTGAACAATACAGTCAAAGGAATTCCGGAAAAGGCTGCTCGGTCATTTCGTACATCCGGTGTCATCGCAGTGACTAAGCTTACTGTGCGTTTCCTACAGACAATCCTCGATATATTGGCAAATGTCGAA------CGCAAGATTGCCATTGGCGTTGTAAATCAATCTGGGGGCAACTGGACGGGATCAGGCTTGGAAACTTCATCTGGCACA---TCTGATGGGGTC------CTTCCATATGAAGTTATAAATGGC------AAAGCCCTCTACTTTACCGCTCGGAAAACAAGTGGTCCA------GTTTCGAGGGGAGCTGTTGGAGTGTTTACTTATCACATG------AGC---GATGGTAAT---------ACCCTGGCAGTTTATTACCATGTTCCCTTCGAC------------TACAACTTGTACTCC------------------------------------------------AACAAGTGGAACATCAAAGTCTACCCTGGG---------AAGCAGAAAGCAACCAGTGATATGCTCGATGAAATTTGC---GATGACAGT------------CCACTCAAGGCTCAACAG---TGGCATCATCGGGATCTTGGATAT---GATCTCAGGATG---AGAGGGTAC---------------ATGACAGGTTCTGGCCAGGCAACCTTGGAAATACATGTCTGCAACATTTCTGATCGGCAAAAGTGTCCTGAGGTGATCAATACTGGTTTTTGCCCGAACCTTGCGAACCATTATCATGTACTTTTTATTGCACTACTTGTATACCTATATCAG----------------------------------------------
>GB84_Sagartia_elegans
---------------------------------------------------------------------------------------------------ATGGAAATAGTCAACCATACTCCAACAGGAGAACAAATATTTGCATTTTTTTACTCCAAGGACGTGCATTGCAGCAGAGTTTACGAGGTTGAAAAAGAGGTTTACGGACTCCTTAGAGGTGGTGCGTCGACTACTGCGCCTGTTCTTCCAACTTATCCTCCTGTCCTTCCTCCTATACACCCTCCTTTACCTCCTATTCTTCCTCCTGGTGTTGCTAAGGCTAAAAGGGACCAAAAAATACCATTGAATCCTTACAACCAATGTAAGGCTGGCATTGACATCCATTTTGACCCAGCGGACAATTCATTCAGCTTGAATTTTCAAGTGAGGAAAAACGCCGGACCTGGAAGATCAAATGACGCCGAACCAAGATTTTTTACAGCTATTATTGCAGGTGCTAAGCTTGGAATGGATGTCCTCAGTCCCATACTTAGTGCCATGGGCAGCATCTCA------CGGAAGCTTGCTCTTGGTGTAGAGAACCAAACAGGTCGCAAGTGGACAGCAATAAACACATATTTCTATAGTGGCACT---TCCGACGTGGTG------CTGCCGAATCATTGTCCCGACAAA------CATGCTTTCCTTTACAGCGCCAGGAAGTACGGTGGGTCA------TTAGCC---GGTGTTGAGGGAGTCACTACCTATTTGATG------AGC---GACGGAAAC---------ACCCTTGCAGTTATGTTCAGTATTCCCTTTAAC------------TATTGGTTTCACAGC------------------------------------------------AATTGGTGGGACGTTCGTATCTATAAAGGA---------AGGCATCCTGCATCCAAAACAACGTTTAAGGAGATGTAC---AACGGAAAA------------CCATATAAAGGTAAAGATGGCTGGAATGAAAGACATCTTGGATAT---AACATAAAGTTC---AGAGGATTT---------------ATGACAAGTGGTAGTGACACCAAATTGATGATTCACGTCAGTCACAACAGTCGCCCATTCCGAATG-------------------------------------------------------------------------------------------------------------------------------------
>GB85_Sagartia_elegans
------------------------------------------------------------ATGAAATCAGACTTGGTCATTCTGGTCTTGACTCTTGTCGCAGTCTGGAATGCTGCAGGTACAGGAGTCAAAGATTCCATTACTACGCGGCATGTTTCCAACCAGAGGGACAGAGAAGAATATGCA---------------------------------------------------------------------------------------------------------------------------------------------------------------------------------------------------------------------------------------------AGAACTTCTGAAAAAGGAGTTAGGAAAGACGGATCCAAAGCAGCTATAGCTGGGGCGACCGTCATCGCAGGTGCCCAGTTGGGAATGGCTATTCTCAACACCGTACTCGATAGCATGGGAAGCATTTCA------CGGAAGATTGCTATTGGTATAGAGAACCAAACGGGCAAAAAGTGGTCTGCATTGAACACATATTTTGACAGTGGCAGC---TCAGAATTTGTG------CTACCGAGGTATTGCCCCGACAAA------CATGCTTTACTTTACGGCGCCAGGAAAAGCGGTATGTCA------GTGGCC---GGTGTTGAAGGAGTACTTACCTATCACATG------GAT---GACGGAAAT---------ACCCTTGCAGTCATGTTCAGTGTTGCTTACAAC------------CAATGGTGGAACGAC------------------------------------------------AATTGGTGGAATGTCCAGATCTTTAAAGGA---------CAGAAGTATGCAACATCCGATATGTTCGACAAAATGTCT---AAAAAAAGCGTA---------CGATATGTAGGTGACGATAAATGGCATGAAAAGTATCTTGGATAT---AACATGAAAGTA---AATGGCTTT---------------ATGACCAGTTCTGGTGATGCCACCTTAAAACTCCACGTGTACGGCAAAAATCGCAAGCCATCGGGGAGAGTACTAGCACCCCAGCCACCCCAG----------------------------------------------------------------------------------------------------------
>GB86_Sagartia_elegans
------------------------------------------------------------------------------------------------------------------------------------------------------------------------------------------------------------------------------------------------------------------------------------------------------------------------------------------------------------------------------------------------------------------------------------------------------------------------------------------------------------------------------------------------CTCAAAGCAGTGGAAAGTTACATG------CGCAAGATTGCCATTGGCGTTATAAACAATTCTGAGCGCACATGGACGACAAGGAACGTCTACTTTTCATCTGGCGTT---TCTGATGCTGAA------CTTCCATATAAAGTCAAACATGGT------AAAGCCCTCATCTATACCGCGCGGAAAACAAATAAT---------GTTGCAAGGGGAGCTGTTGGAGTGTTTGCTTATCACATGAGAGGTGTT---AACATGAGCGATGTTAAAACTTTGGTTGTTTGTTTCCATGTTCCCTAC----------------------------------------------------------------------------------------------------------------------------------------------------------------------------------------------------------------------------------------------------------------------------------------------------------------------------------------------------------------------------------------------------------------------------------------------------------------------------------
>GB87_Sagartia_elegans
---------------------------------------------------------------------------------------------------------------------------------------------------------------------------------------------------------------------------------------------------------------------------------------------------------------------------------------------------------------------------------------------------------------------------------------------------AAAGAAGTGGATCTTCTGAGCAAAGCCAAACGACCTGAGGCTGGAGATGTTATTGCAGGGAAGGAACTTATCACGAGTGTCCTCACCGAAATCCTAATAACTGATCCGGATTTCAGT------CGCGAGATAGCTATTGGTGTTCGTAACGAGTCAGGACGCTGCTGGCAGGCAAACAACGTCTACTTTTCATCTGGCTCG---TCTGACGTGATC------CTTCCAAATACTGTTAACAATGGT------AAAGCCCTCCTCTACACCGCACGGAACACAAGTGGT---------GCCACTGAGGGAGCTTCT-------------------------------------------------------------------------------------------------------------------------------------------------------------------------------------------------------------------------------------------------------------------------------------------------------------------------------------------------------------------------------------------------------------------------------------------------------------------------------------------------------------------------------------------------------------------
>GB88_Stomphia_coccinea
---------------------------------------------------------------------------------------------------------------------------------------------------------------------------------------------------------------------------------------------------------------------------------------------------------------------------------------------------------------------------------------------------------------------------------------------------------------------------------------------------------------------TTGACCTTTCAAGTCCTGGACAGAATTCTCAAAGCACTCAGTGATGTCTCT------CGAAAGATTGCAATCGGTATTGATAACGAGACAGGCAAGTCATGGACAGCGATGAACACATACTTCCGTTCCGGTACC---TCTGATATCATC------CTTCCCGAGAAAGTTGCAAGTGGT------GAAGCACTCCTCTACAACGGTCAGAAAAATCGTGGTCCA------GTTGCGACAGGTGTGGTTGGAGTACTTGCTTATGACATG------AGC---GATGGAAAC---------ACACTAGCAGTTATGTTCAGCGTCCCATATGAT------------TATAACATGTACAGC------------------------------------------------AACTGGTGGAATGTCAAGGTCTACAGTGGA---------AAAAGGCGAGCAGACCAAAAGCTGTACGAGGAACTCTAC---TACAATAATTCT---------CCATTTCGAGGGGACAATGGCTGGCACTCCAGGAGCATTGGAAAT---GGGAGGACTTGC---GACGGCTTC---------------ATGAACAGCTCTGGAGAAGCTTTCCTGAAAATTAAGGTGAAG-------------------------------------------------------------------------------------------------------------------------------------------------------------
>GB89_Triactis_producta
------------------------------------------------------TTGAGAAGAAAGATGAAACATTTCTTGGTCTTCCTGTACATGTGCCTCACCATTTCGATGTCTTTGGCTATACCAAAGAAACACATCCATCCAAGGATTGGAAACCATCAAGAT---------------------------------------------------------------------------------------------------------------------------------------------------------------------------------------------------------------------------------------------------------------ATCACAAAAGACAATGAAGGTGAGACTGGCAAGAAGAAATCGGCTGCCGTTGCTGGAGCCGTCATCGCTGGTGGCGAGCTAGCCTTGAAAGTCCTCACTAACATTCTCGATAGGATTGCTGGATACGAT------CGTAAGATTGCAATTGGCGTCGACAACGAATCAGGCCTTAAATGGACAGCTGTGAATGACTACCACAGCTCTGGAACC---TCGGATGCGACT------TTGCCAGAAGAGGTAGAACATTCC------AAAGCCCTCTTATTCAGTGCAAGGAAGTCCAAAGGACCT------ATCGCGCGTGGCGCTGTTGGGGCCTTTGCCTACAAACTG------AGC---AACGGCAAA---------ACTCTGGGAGTATTGTACAGCGTCCCTTTCGAC------------AGGAACTTGTACTCC------------------------------------------------AATTATTGGAATGCTAAGATTTACGATGGC---------GAGCGAAAAGCGGACGCCACGATGTACGACGAGTTGTAT---AACAACAACGAC---------CCAATTAAAGCGAGCGAG---TGGAAAAATAAAGACCTGGGATCT---GGACTCAAGATG---AAAGGATAC---------------ATGTCAAACTCTGGTGAAGCGAAACTAGAGATCCATATTACAAAGAGC-------------------------------------------------------------------------------------------------------------------------------------------------------
>GB90_Triactis_producta
------------------------------------------------------------------------------------------------------------------------------------------------------------------------------------------------------------------------------------------------------------------------------------------------------------------------------------------------------------------------------------------------------------------------------------------------------------------GAAAAGAGAGCTCTAAAAATTGATGCCGGAACCGTCACCGATGGAGCCCAGCTTGGCGTGGAAATCCTTAAAGGAATTCTTGAAGGAATATCTAAAGTCAGT------CGTAAGATTGCAATTGGCGTCGATAACGAATCTGGCCGTACCTGGACAGCTTTGAATGTCTACCATTACTCTGGCACC---TCGGACGTGACC------TTGCCGTATAGAGTAAAACATTCC------CAAGCCCTCTTGTACAGCGCCAGGAAGACCAGAGGACCT------ATAGCGCGGGGAGCCGTTGGCGTCTTTGCCTACAGAATG------GGC---GACGGCAAT---------ACTCTAGCGGTTATGTTCAGCGTCCCTTACGAC------------AAGAACTTATACTCA------------------------------------------------AATTGGTGGAATGTTAAGATTTACACGGGC---------CAACGACACGCAGATTACAACATGTGGTACGACTTGTAT---CATTACAACAAT---------CCAGTTTTGGCCAACAAG---TGGCACCATCGAACCCTGGGATTT---GGCCTCAAAATG---AGAGGATAC---------------ATGTCAAGCTCTGGTGATGCGACACTTGAGATCCACATCAACCGG----------------------------------------------------------------------------------------------------------------------------------------------------------
>GQ848199_Urticina_crassicornis
------------------------------------------------------------------ATGAACCGTCTCATTGTCTTATGTCTCTTTGTTGCGATGATCTACGCGACCATCGCTTTGCCTAAGAAGGAGGACATTTCCAACGACGAAAGATCCATT------------------------------------------------------------------------------------------------------------------------------------------------------------------------------------------------------------------------------------------------------------------------------TCAGTAAGCAAGGTACCCGTCAAGAAAAGTGTCGCGATAGCCGGGGCCGTTATCGAAGGTGCAAAGCTTACCTTTGGAATCCTTGAGAAAATACTCACGGTACTTGGTGATATCAAT------CGCAAGATTGCTATTGGTGTTGACAACGAGTCGGGGAGGGAATGGACGGCGCAGAACGCGTACTTCTTTTCTGGTACC---TCAGACGTGGTG------CTTCCCGCGAGTGTTCCAAATACC------AAAGCGTTCCTCTACAACGCTCAGAAGGACCGTGGCCCA------GTAGCAACGGGTGTTGTTGGAGTGCTGGCCTATTCTCTG------AGC---AATGGAAAC---------ACACTTGGTATCCTTTTCAGTGTTCCCTACGAC------------TACAACTTGTACAGC------------------------------------------------AACTGGTGGAACATCAAACTCTATAAAGGG---------ATCAAGCGCGCTGACAGAGACATGTATAATGACCTCTAT---TATTATGCTCAT---------CCACACAAAGGGGACAACGGGTGGCACGAGAATTCGCTTGGATTT---GGATTGAAGAGC---AAAGGATTC---------------ATGACAAGTTCAGGCCAGACGATCTTGCAAATTCGTGTCAGCCGTGCA-------------------------------------------------------------------------------------------------------------------------------------------------------
>JQ353486_Stichodactyla_gigantea
------------------------------------------------------------------------------------------------------------------------------------------------------ATCGCTGTGCAATCT------------------------------------------------------------------------------------------------------------------------------------------------------------------------------------------------------------------------------------------------------------------GGAAAGAAATTCCAAGGCAGAAAAGAGGACAAGAAGAGTGCTTCAGCAGTCGCTGGCACAATTATCGAAGGGGCAAGTCTAACTTTCCAAATCCTTGACAAAGTACTCACAGAACTTGGTAATGTGTCT------CGGAAGATTGCTATCGGTATCGACAACGAGTCAGGAGGGTCATGGACAGCAATGAATGCATATTTCCGTTCTGGTACT---ACAGACGTCATT------CTACCAGAGTTTGTCCCAAACAAT------AAAGCGCTACTCTACAGCGGTCGGAAGGACACAGGCCCT------GTTACAACGGGCGCTGTGGGTGCCCTTGCCTATTACATG------AGC---GATGGAAAC---------ACTCTTGCCGTTATGTTCAGCGTTCCCTTTGAC------------TACAACCTGTACAGC------------------------------------------------AACTGGTGGGATGTCAGAGTCTATAGTGGG---------AAGAGGAGAGCCGACCAAAAGATGTACGAAGACCTCTAT---AAT---GGCTCT---------CCATTTAAAGGGGACAATGGATGGCACCAGAAGAATCTTGGATAT---GGACTGAGGATG---AAGGGAATC---------------ATGACAAGTGCTGGCGAAGCAAAACTGCAAATTAAGATTTCACGC----------------------------------------------------------------------------------------------------------------------------------------------------------
>JR995219_Acropora_millepora
---------------------------------------------------------------------------------------------------------------------------------------------------------------------------------------------------------------------------------------------------------------------------------------------------------------------------------------------------------------------------------------------------------------------------------------ATGGTTCGCAATCGCCAGGAACTTGAGGCCCTTTTGAAGCGATCTCATGACGCTCAAGCAAAACTGAAAGGCGAGAAGAGCTCGAGAGACAAAGACAGCGAAATGTCCAAGCGAATTGGTCAGCGGAGAGGTATTCGACATGTCAGCATTACCATTAAAAACACAAATGCCTCTTACTGGAAGGATCCTTTTATCTTTAAAGCGTTTGGCTTCAGTGCAGAAAACACC------TTGCCAGCTAATCTGGAATCAGGAAATGAGGGTTCCTTTAAAACTAGTAGCAACTTTTATGAT------------TTCTTGGGCGGAACCGCTGGAGTCTTCACCTACCGCATT------CCCGTCATTCAAAAA---------TCACTTGCTGTGATGTGGACGTCT---------------------AATCCTGTGTTCAAC------------------------------------------------TGTGCTTGGAATGTGAAGCTGTACGATAAT---------TACCCATCGCCCGACGAAGATATGTACCGTGAACTGGCC---AGAGAC---------------CGCTTTCCGGGAGATAGTAGTACCCATAAGAAACTCATCGGTGGG---GGTCTAAAAGTC---AGCGGCCTT---------------ATGACCTGCGGCAATAATTCTGTGCTCAGAATTACGGTTCTTAAGGATGGCAATGCG----------------------------------------------------------------------------------------------------------------------------------------------
>JV077412_Aiptasia_pallida
------------------------------------------------------------------------------------------------------------------------------------------------------------------------------------------------------------------------------------------------------------------------------------------------------------------------------------------------------------------------------------------------------------------------------------------------------------------ATGGCAAAAAAGTCCGTTGCCCTTGCAGCCGTTATCATCAAAGGTGCTAGTCTTGGCACTAAGATCCTCAAAGATTTCCTGGATGCGATGGCAAATATTGAA------CGCAAGGTTGCGATTGGTGTTGACAACGAGTCGGGATGCACTTGGGAAAAGCCAAGTACATACTTCTTCTCTGGTACT---GAGGATAAAGTG------CCTCCCTCTAAAGTTGAGAATAAA------AAAGCACTTTTGTACGGCCCACGTAAGACAACAGGGCCT------GTTGCCAGGGGAGCTGTTGGAGTGCTCACTTACAAAATGTTGTGCACCAATGAGACGAAC---------ACTCTGGCTGTTCTTTTCAGTGTACCCTTCGAC------------TACAACTTGTACAGC------------------------------------------------AACTGGTGGAACGTCAAAATCTACCCTGGA---------GAAAAGAAAGCCGACAAAAAAATGTACAACGAGCTATAC---AACGATGCCGAT---------CCAATAAAAGGTGATGATTCCTGGAAGTCAAAAATACTCGGATAT---GGCCTACAAATG---AAAGGATCT---------------ATGTCCAGTTCTGGAACGGCAACCATGGAAGTACATGTTTTGAAGGCC-------------------------------------------------------------------------------------------------------------------------------------------------------
>JV093095_Aiptasia_pallida
------------------------------------------------------------------ATGAAGGGTTACATTATTTCATATCTTGCACTGTTGGTGATATGTGGAACTGCTACAACTGATGGTCGAACCCACCCCACTAAGGACGTCTCAGGAGAAAAAGAGCCAGCCGAAGTTGATGAAGATTATGAAACGTACCCACGGAAAGAAGTCATTGAAGAAAAAAAGCCAGAAGCTGACCTTCCTTACCCACTGAACGGCATCTCTGAAGGAAAAGAGCCAGAAGCTGACCTACCTTACCCACTGAACGGCATCTCTGAAGGAAAAGAGCCAGAAGCTGACCTACCTTACCCACTAAACGACATCTCTGAAGAAAAAGAGCCAGAAACTTACCCCGTGAAGCAGGTTCCTGAAAAAGCGGATCCAGTCGAAGTTAAAAAGAATATAAAAAACGTTAAAAAGGTCGCGGTAGCCACTCTTATATCAGGTGCTACACTTGGCTTCAATGTCCTTAAGTATGCCCTGAATGCAATAGGAAATGTTAAA------CGCAAAATCGCTATCGGTGTTGACAACGAGTCGGGATGTACCTGGACTGCATTAGGTACCCACTTTTACTCTGGTACT---TCGGATAAAGTG------CTCCCCCATGAAGTTCAGAATACC------AAAGCACTGATATACAACGCTCGAAAACACCAA------------ACCTTCCATGGGGCTGTTGGAGTGTTCACTTATCGCTTGTGCAATTCCTGGAAA---------------ACTCTGGCGATTCTTTTCAGTGTTCCCTACAAC------------CGATGGTGGTATAAA------------------------------------------------AACTGGTGGAATGTCAAAATATATCATGGA---------GTAAGGCGTCCTAGTCATTCCATATACAAAGATCTTTAC---TACCGCGCCAGG---------CCGTTCCGTGGTAATAATCACTGGTATCATAGAAATCTGGGACAT---GGTCTTAAAATG---AAAGGATTT---------------ATGACGAATTCTGGGCAGGCAATCCTGGAAATACACATATCAAAGGCC-------------------------------------------------------------------------------------------------------------------------------------------------------
>JV105615_Aiptasia_pallida
------------------------------------------------------------------ATGAAGGGTTACATTATTTCATATCTTGCACTGTTGGTGATATGTGGAACTGCTACAACTGATGGTCGAACCCACCCCACTAAGGACGTCTCAGGAGAAAAAGAGCCAGCCGAAGTTGATGAAGATTATGAAACGTACCCACGGAAAGAAGTCATTGAAGAAAAAAAG---------------------------------------------------CCAGAAGCTGACCTTCCTTACCCACTGAACGGCATCTCTGAAGGAAAAGAGCCAGAAGCTGACCTACCTTACCCACTAAACGACATCTCTGAAGAAAAAGAGCCAGAAACTTACCCCGTGAAGCAGGTTCCTGAAAAAGCGGATCCAGTCGAAGTTAAAAAGAATATAAAAAACGTTAAAAAGGTCGCGGTAGCCACTCTTATATCAGGTGCTACACTTGGCTTCAATGTCCTTAAGTATGCCCTGAATGCAATAGGAAATGTTAAA------CGCAAAATCGCTATCGGTGTTGACAACGAGTCGGGATGTACCTGGACTGCATTAGGTACCCACTTTTACTCTGGTACT---TCGGATAAAGTG------CTCCCCCATGAAGTTCAGAATACC------AAAGCACTGATATACAACGCTCGAAAACACCAA------------ACCTTCCATGGGGCTGTTGGAGTGTTCACTTATCGCTTGTGCAATTCCTGGAAA---------------ACTCTGGCGATTCTTTTCAGTGTTCCCTACAAC------------CGATGGTGGTATAAA------------------------------------------------AACTGGTGGAATGTCAAAATATATCATGGA---------GTAAGGCGTCCTAGTCATTCCATATACAAAGATCTTTAC---TACCGCGCCAGG---------CCGTTCCGTGGTAATAATCACTGGTATCATAGAAATCTGGGACAT---GGTCTTAAAATG---AAAGGATTT---------------ATGACGAATTCTGGGCAGGCAATCCTGGAAATACACATATCAAAGGCC-------------------------------------------------------------------------------------------------------------------------------------------------------
>U41661_Actinia_equina
---------------------------------------------------------------------------------------------------------------------------------------------------------CTGCCGTCGAAG------------------------------------------------------------------------------------------------------------------------------------------------------------------------------------------------------------------------------------------------------------------AAGATTATT---GATGAAGACGAAGAAGATGAAAAAAGATCCGCAGACGTGGCTGGCGCCGTTATTGATGGTGCAAGTCTGTCCTTCGACATCCTGAAGACTGTCCTCGAAGCACTCGGTAATGTCAAA------CGAAAGATTGCCGTCGGTGTCGACAACGAGTCGGGCAAGACGTGGACCGCATTGAACACATACTTCCGTTCTGGCACC---TCTGATATCGTC------CTTCCCCATAAAGTTCCACATGGT------AAGGCACTACTCTACAACGGTCAGAAAGATCGTGGTCCA------GTTGCGACTGGCGCGGTTGGAGTACTTGCTTATCTCATG------AGC---GATGGAAAC---------ACCCTGGCCGTTTTATTCAGCGTTCCCTATGAC------------TATAACTGGTACAGC------------------------------------------------AACTGGTGGAATGTCAGGATCTATAAGGGA---------AAGAGGCGAGCAGACCAGAGGATGTACGAGGAACTCTAC---TACAATTTGTCT---------CCATTTCGAGGGGACAATGGCTGGCACACCAGGAATCTTGGATAT---GGGTTGAAGAGC---CGTGGATTC---------------ATGAACAGCTCTGGACATGCCATACTGGAAATTCACGTGAGCAAAGCT-------------------------------------------------------------------------------------------------------------------------------------------------------
>U51900_Actinia_equina
------------------------------------------------------------------------------------------------ATGAGCCGTCTAATCATCGTGTTCATTGTCGTTACAATGATATGCGCAGCCACTGCCCTGTCGTCGAAG------------------------------------------------------------------------------------------------------------------------------------------------------------------------------------------------------------------------------------------------------------------AAGAGTATC---AATGAAGACGAAAAAGATGAGAAAAGATCCGTAGCCGTGGCTGGCGCCGTCATTGAAGGTGCAACCTTGACTTTCAACGTCCTGCAGACCGTGCTCAAAGCACTCGGTGATATCAGT------CGAAAGATTGCCGTCGGTATCGACAACGAGTCGGGCATGACGTGGACCGCAATGAACACATACTTCCGTTCTGGTACC---TCTGATGTCATC------CTTCCCCATACAGTTCCACATGGT------AAGGCACTGCTCTACAACGGTCAGAAAGATCGTGGTCCA------GTTGCGACTGGCGTGGTTGGAGTACTTGCTTATGCCATG------AGC---GATGGAAAC---------ACCCTGGCCGTTTTGTTCAGCATTCCCTTTGAC------------TATAACCTGTACAGC------------------------------------------------AACTGGTGGAATGTCAAGGTCTATAAAGGA---------CATAGACGAGCAGACCAGAGGATGTACGAGGAACTCTAC---TACAATTTGTCT---------CCATTTCGAGGGGACAATGGCTGGCACAACAGGGACCTTGGATAT---GGGTTGAAGGGC---CGTGGATTC---------------ATGAACAGCTCTGGACAATCCATACTGGAAATTCACGTGACCAAAGCT-------------------------------------------------------------------------------------------------------------------------------------------------------
